# Supplementary material for: Tetra­aqua­(1,10-phenanthroline-κ2 N,N′)cadmium(II) sulfate dihydrate
Source: Acta Crystallogr Sect E Struct Rep Online. 2010 Jul 21;66(Pt 8):m970. doi: 10.1107/S1600536810028175 (PMC3007401; doi:10.1107/S1600536810028175)
Supplement: Supplementary file 2 [file e-66-0m970-Isup2.hkl]

# 
# h,k,l, Fc-squared, Fo-squared, sigma(Fo-squared) and status flag 
# 
data_I
_shelx_title ' 100105d in Pbca' 
_shelx_refln_list_code          4 
_shelx_F_calc_maximum      517.25 
_exptl_crystal_F_000      1872.00 
_reflns_d_resolution_high  0.8403 
 
loop_ 
 _symmetry_equiv_pos_as_xyz 
 'x, y, z' 
 '-x+1/2, -y, z+1/2' 
 '-x, y+1/2, -z+1/2' 
 'x+1/2, -y+1/2, -z' 
 '-x, -y, -z' 
 'x-1/2, y, -z-1/2' 
 'x, -y-1/2, z-1/2' 
 '-x-1/2, y-1/2, z' 
 
_cell_length_a     8.8398 
_cell_length_b    18.6996 
_cell_length_c    22.3486 
_cell_angle_alpha  90.000 
_cell_angle_beta   90.000 
_cell_angle_gamma  90.000 
 
_shelx_F_squared_multiplier     1.000 
 
loop_ 
 _refln_index_h 
 _refln_index_k 
 _refln_index_l 
 _refln_F_squared_calc 
 _refln_F_squared_meas 
 _refln_F_squared_sigma 
 _refln_observed_status 
   2   0   0     1172.23     1126.81     38.59 o 
   4   0   0    20921.21    20075.08    399.71 o 
   6   0   0      152.68      111.80     39.54 o 
   8   0   0      779.72      717.37    115.54 o 
  10   0   0     1107.97     1206.49    146.73 o 
   2   1   0   105244.40    97614.52   2507.24 o 
   4   1   0     7634.20     7973.03    129.18 o 
   6   1   0    11066.32    10505.29    175.77 o 
   8   1   0       21.50      -25.28     30.85 o 
  10   1   0        1.91      -53.88     55.04 o 
   0   2   0    35669.69    34152.08   1922.77 o 
   2   2   0    59028.63    56655.24    848.34 o 
   4   2   0     4433.52     4112.33     79.83 o 
   6   2   0     2060.03     1930.43     61.62 o 
   8   2   0     6570.77     6378.64    143.40 o 
  10   2   0      382.41      476.77     84.28 o 
   2   3   0   267552.25   228273.73   8515.98 o 
   4   3   0     8052.72     7711.44    147.67 o 
   6   3   0    30378.32    29201.02    949.61 o 
   8   3   0      517.76      465.97     49.57 o 
  10   3   0     1568.14     1619.13    166.04 o 
   0   4   0    73942.64    71721.86   2984.68 o 
   2   4   0    46279.17    46633.83    705.45 o 
   4   4   0    52404.83    53768.86    822.49 o 
   6   4   0       92.24       78.14     47.85 o 
   8   4   0      103.16      121.95     45.31 o 
  10   4   0      268.60      162.69     75.24 o 
   2   5   0    17516.29    18003.84    290.73 o 
   4   5   0    17087.05    16694.34    462.51 o 
   6   5   0      107.38       99.50     39.89 o 
   8   5   0     3849.23     3756.52    132.04 o 
  10   5   0     2130.24     2028.34    102.82 o 
   0   6   0     4260.05     4280.77    106.75 o 
   2   6   0     7261.17     6581.23    126.74 o 
   4   6   0    85263.77    85651.12   2975.62 o 
   6   6   0     7958.70     7950.71    323.16 o 
   8   6   0     9605.73     9043.82    485.81 o 
  10   6   0     1047.42     1173.57     91.70 o 
   2   7   0    10054.75     9856.67    253.14 o 
   4   7   0     2035.76     1804.92     64.51 o 
   6   7   0     9749.18     9521.73    272.89 o 
   8   7   0      482.47      556.08     72.76 o 
   0   8   0     3606.31     4060.30    112.04 o 
   2   8   0    26218.61    26828.25    598.39 o 
   4   8   0     7007.62     7321.10    196.25 o 
   6   8   0     4164.35     4071.83    163.76 o 
   8   8   0      652.60      694.82     78.10 o 
   2   9   0    41766.86    38458.01   1069.55 o 
   4   9   0     4408.25     4448.47    127.44 o 
   6   9   0    20911.31    20347.66   1169.18 o 
   8   9   0     3860.07     3814.41    265.42 o 
   0  10   0    19986.24    19655.21    575.08 o 
   2  10   0     1997.50     1738.56     45.75 o 
   4  10   0     7806.04     7798.30    286.42 o 
   6  10   0     6904.35     6186.73    286.68 o 
   8  10   0     4470.76     4120.10    200.61 o 
   2  11   0     3748.44     4186.21    107.01 o 
   4  11   0     5471.47     5235.20    130.53 o 
   6  11   0     1205.89     1246.00     93.35 o 
   8  11   0       10.37       74.48     52.70 o 
   0  12   0     7535.43     7668.67    278.91 o 
   2  12   0        4.72      119.73    103.60 o 
   4  12   0    34846.54    34583.24   1395.47 o 
   6  12   0      824.69      922.89     87.53 o 
   8  12   0     7070.34     6354.64    565.50 o 
   2  13   0    20797.56    20783.85    366.09 o 
   4  13   0       97.79       44.23     35.99 o 
   6  13   0     6469.87     6200.39    313.62 o 
   8  13   0      991.13     1139.04    125.33 o 
   0  14   0     1090.43     1075.60    101.82 o 
   2  14   0    16100.83    15209.71    288.52 o 
   4  14   0      391.01      357.00     51.23 o 
   6  14   0       87.24       67.61     59.98 o 
   8  14   0       23.59       50.32     71.85 o 
   2  15   0    28349.47    27770.88    480.76 o 
   4  15   0      516.68      535.22     60.63 o 
   6  15   0     2986.84     3028.46    411.38 o 
   0  16   0    28403.58    27736.02    827.48 o 
   2  16   0      159.39      165.06     61.07 o 
   4  16   0     7755.30     7816.33    254.02 o 
   6  16   0      183.98      114.00     65.77 o 
   2  17   0     1072.13      989.49     79.10 o 
   4  17   0      346.55      298.62     72.89 o 
   6  17   0      336.96      413.75     84.59 o 
   0  18   0    13769.05    13845.40    483.54 o 
   2  18   0      773.70      744.13     89.72 o 
   4  18   0     3376.62     3530.18    446.11 o 
   6  18   0      757.05      745.13    202.98 o 
   2  19   0     9195.88     8941.46    275.01 o 
   4  19   0      397.13      457.58     97.15 o 
   2  20   0     1033.62      934.37    106.11 o 
   4  20   0      107.16       79.41     72.25 o 
   2  21   0     1113.95     1166.75    112.11 o 
   0  22   0     2397.33     2694.39    252.97 o 
   1   1   1    18085.53    17368.11    187.14 o 
   2   1   1    23141.51    23688.94    238.22 o 
   3   1   1      448.32      358.09     13.78 o 
   4   1   1      116.64      128.43     12.94 o 
   5   1   1     3084.84     2999.65     49.78 o 
   6   1   1     1442.63     1408.08     37.53 o 
   7   1   1    17585.80    16909.07    187.78 o 
   8   1   1        5.95      -27.28     24.88 o 
   9   1   1      249.71      255.42     40.58 o 
  10   1   1      789.81      689.30     65.41 o 
   0   2   1    85358.31    81473.44   4922.94 o 
   1   2   1    14412.58    14127.27    219.76 o 
   2   2   1      395.57      568.25     62.00 o 
   3   2   1     1193.92     1164.35     25.02 o 
   4   2   1     5393.57     5446.44     68.75 o 
   5   2   1    17481.23    17191.19    287.47 o 
   6   2   1       12.52       -7.52     17.65 o 
   7   2   1     1664.66     1471.14     42.93 o 
   8   2   1     1673.86     1709.41     52.84 o 
   9   2   1     7464.55     7224.88    127.81 o 
  10   2   1      199.69      275.02     54.10 o 
   1   3   1    11480.08    11631.23    166.05 o 
   2   3   1      847.51      953.20     20.10 o 
   3   3   1       49.53      154.99     17.93 o 
   4   3   1     5167.99     5799.78     78.03 o 
   5   3   1      917.53      716.18     27.15 o 
   6   3   1      661.34      900.58     39.37 o 
   7   3   1     1222.70     1191.18     39.71 o 
   8   3   1      831.99      830.43     44.02 o 
   9   3   1        1.39       45.31     52.42 o 
  10   3   1        4.31      -45.25     50.73 o 
   0   4   1     9344.94     9521.80    158.07 o 
   1   4   1    33192.16    32920.40    324.16 o 
   2   4   1    25971.80    26979.30    270.54 o 
   3   4   1    49997.71    47447.64    537.81 o 
   4   4   1     8419.61     8761.53    116.39 o 
   5   4   1     3755.75     4001.80    108.08 o 
   6   4   1      106.53       55.18     20.39 o 
   7   4   1     1665.54     1509.91     43.39 o 
   8   4   1     1597.21     1474.74     50.13 o 
   9   4   1     3354.80     3209.31    112.85 o 
  10   4   1        0.97      -12.84     42.80 o 
   1   5   1    20098.70    20573.09    209.20 o 
   2   5   1    89897.95    87201.48   1001.79 o 
   3   5   1    36863.66    37249.48    408.03 o 
   4   5   1      562.28      735.81     31.94 o 
   5   5   1     6898.07     7006.53    167.56 o 
   6   5   1      947.13      986.35     42.01 o 
   7   5   1     7463.99     7267.63    231.00 o 
   8   5   1     1029.73     1060.29     57.14 o 
   9   5   1      192.31      227.41     42.01 o 
  10   5   1      322.86      400.40     59.62 o 
   0   6   1        0.43        2.35     10.81 o 
   1   6   1     9484.44     9622.39    107.29 o 
   2   6   1       42.54       68.49     11.38 o 
   3   6   1     6504.96     7017.88     97.00 o 
   4   6   1     8453.55     9154.52    141.12 o 
   5   6   1     2189.57     2321.88     52.59 o 
   6   6   1     1113.39     1076.43     38.66 o 
   7   6   1      390.04      310.28     33.08 o 
   8   6   1      158.84      334.17     38.78 o 
   9   6   1      752.49      898.04     58.17 o 
  10   6   1        1.12       58.55     48.17 o 
   1   7   1     2531.17     1812.41     37.32 o 
   2   7   1      201.48      187.92     15.20 o 
   3   7   1    41041.72    42743.75    469.65 o 
   4   7   1     6108.78     6497.50     97.52 o 
   5   7   1    12780.56    12850.88    227.64 o 
   6   7   1     7742.64     7949.30    174.77 o 
   7   7   1      957.18      999.02     42.22 o 
   8   7   1       84.90       90.31     37.59 o 
   9   7   1      448.24      535.88     48.50 o 
   0   8   1    21310.50    20462.84    510.26 o 
   1   8   1    23895.79    23073.30    240.01 o 
   2   8   1     3654.59     3755.04     56.28 o 
   3   8   1    35933.04    35668.86    544.74 o 
   4   8   1    26527.62    26729.48    598.59 o 
   5   8   1    13428.96    13752.30    340.92 o 
   6   8   1      720.00      818.61     41.42 o 
   7   8   1     1971.99     1982.51     88.08 o 
   8   8   1     1265.77     1276.61     55.80 o 
   9   8   1      730.20      787.57     75.36 o 
   1   9   1     2189.91     2319.33     40.63 o 
   2   9   1     3933.10     3991.18     60.43 o 
   3   9   1     5330.11     5454.93     87.19 o 
   4   9   1      166.92      144.08     24.41 o 
   5   9   1     1305.27     1319.93     44.86 o 
   6   9   1     1769.25     1940.70     72.78 o 
   7   9   1       20.58      124.93     35.52 o 
   8   9   1       26.97      121.70     35.46 o 
   9   9   1      395.64      335.06     45.53 o 
   0  10   1     1732.58     1523.20     56.95 o 
   1  10   1     5967.10     5491.71     67.47 o 
   2  10   1        1.14       22.84     17.49 o 
   3  10   1     4338.85     4055.37     93.08 o 
   4  10   1     3241.59     3223.44     66.96 o 
   5  10   1     8755.83     9169.23    252.53 o 
   6  10   1     3395.04     3391.89    149.93 o 
   7  10   1       53.59      120.75     42.17 o 
   8  10   1      236.86      327.07     42.37 o 
   9  10   1     1627.62     1648.16     89.09 o 
   1  11   1    11374.01    10783.01    130.02 o 
   2  11   1     6043.01     5874.30     94.62 o 
   3  11   1     7670.47     7573.15    164.17 o 
   4  11   1      791.96      824.67     39.33 o 
   5  11   1     6916.90     6740.05    149.00 o 
   6  11   1    10589.18    10392.00    440.07 o 
   7  11   1     5553.92     5594.87    347.29 o 
   8  11   1      105.45      178.50     44.28 o 
   9  11   1      319.13      290.75     48.47 o 
   0  12   1     2004.65     1863.99     87.39 o 
   1  12   1     4255.95     4434.70     89.39 o 
   2  12   1      985.47      984.00     37.91 o 
   3  12   1     5301.58     5103.98     90.29 o 
   4  12   1      578.19      908.32     41.78 o 
   5  12   1     1187.34     1167.31     53.02 o 
   6  12   1      712.33      731.60     60.66 o 
   7  12   1      598.31      726.78     64.80 o 
   8  12   1     1060.90     1040.34     65.44 o 
   1  13   1     7410.11     7022.11    122.07 o 
   2  13   1     2069.15     2139.01     57.80 o 
   3  13   1     7062.35     6917.71    171.32 o 
   4  13   1     1485.83     1481.64     51.22 o 
   5  13   1     1468.61     1238.28     56.14 o 
   6  13   1      573.46      712.90     60.48 o 
   7  13   1     4105.15     3926.72    282.63 o 
   8  13   1     1422.18     1283.27     85.18 o 
   0  14   1     7750.13     7728.86    208.14 o 
   1  14   1     6227.11     5830.78    111.02 o 
   2  14   1      828.17      852.42     41.19 o 
   3  14   1     1122.33      957.20     44.61 o 
   4  14   1     4115.43     4023.78    111.87 o 
   5  14   1    10557.92    10553.05    350.04 o 
   6  14   1       93.12      146.66     45.08 o 
   7  14   1       94.43      136.35     48.37 o 
   8  14   1     2147.99     2014.10    143.08 o 
   1  15   1      221.14      177.58     36.41 o 
   2  15   1      508.77      650.82     42.13 o 
   3  15   1     1017.59      907.42     46.56 o 
   4  15   1      347.86      338.81     38.47 o 
   5  15   1      483.85      454.10     58.58 o 
   6  15   1      495.79      450.55     55.75 o 
   7  15   1     1850.00     1944.51    121.16 o 
   0  16   1     1863.10     2099.79    103.94 o 
   1  16   1     2954.82     2836.99     92.15 o 
   2  16   1       53.96       17.74     29.84 o 
   3  16   1      541.47      561.36     43.18 o 
   4  16   1      249.80      477.43     62.35 o 
   5  16   1     4073.41     3755.65    150.00 o 
   6  16   1       69.66       23.65     41.97 o 
   7  16   1      187.31      221.30     55.93 o 
   1  17   1     4668.36     4469.26    135.17 o 
   2  17   1     3403.68     3122.16     87.22 o 
   3  17   1     7533.75     7300.29    129.71 o 
   4  17   1      196.77      212.78     42.59 o 
   5  17   1       75.98       83.31     45.68 o 
   6  17   1     1523.69     1481.57     90.58 o 
   0  18   1     1166.10     1164.43     87.63 o 
   1  18   1      214.13      315.56     51.20 o 
   2  18   1      223.28      182.48     41.99 o 
   3  18   1      749.83      667.40     55.65 o 
   4  18   1      286.31      294.08     52.34 o 
   5  18   1     2817.69     2810.71    122.32 o 
   6  18   1      400.34      422.86     62.95 o 
   1  19   1     4517.39     4605.11    131.48 o 
   2  19   1      718.91      903.74     71.29 o 
   3  19   1      505.48      589.13     56.23 o 
   4  19   1      310.08      277.36     55.74 o 
   5  19   1     2522.69     2389.04    101.52 o 
   0  20   1     4116.61     3935.69    174.42 o 
   1  20   1     7698.16     7932.00    184.95 o 
   2  20   1        2.85        1.63     45.16 o 
   3  20   1     2313.35     2104.10     81.58 o 
   4  20   1     1218.94     1321.74     82.18 o 
   1  21   1     2255.47     2495.60    103.63 o 
   2  21   1      592.66      615.44     69.86 o 
   3  21   1       41.49       97.19     51.16 o 
   0  22   1      135.55      161.58    101.18 o 
   1  22   1     2262.81     2480.11    123.01 o 
   1   0   2   103888.61   104319.75   2645.84 o 
   2   0   2      570.20      677.08     24.89 o 
   3   0   2    19836.45    19477.12    267.87 o 
   4   0   2     1481.31     1266.55     38.74 o 
   5   0   2    30627.65    29746.69    523.48 o 
   6   0   2      756.11      785.83     64.04 o 
   7   0   2     3135.38     3023.99     83.01 o 
   8   0   2      799.46      589.16     51.70 o 
   9   0   2     3416.86     3431.29    119.62 o 
  10   0   2        4.81       44.08     89.94 o 
   1   1   2    23982.10    24870.66    428.88 o 
   2   1   2    17981.86    17747.27    168.90 o 
   3   1   2     5681.61     5742.23     71.14 o 
   4   1   2      395.95      207.89     15.21 o 
   5   1   2     7827.60     7544.72     92.45 o 
   6   1   2     1591.35     1715.10     40.95 o 
   7   1   2     5136.41     4830.22     76.62 o 
   8   1   2       20.71       31.30     27.13 o 
   9   1   2       18.81      -19.34     31.98 o 
  10   1   2       93.18      171.25     73.65 o 
   0   2   2     7300.46     7897.28    186.19 o 
   1   2   2    13910.08    14079.22    187.59 o 
   2   2   2    12566.25    13753.87    133.82 o 
   3   2   2      779.57      845.00     21.36 o 
   4   2   2      508.12      597.09     22.94 o 
   5   2   2     4819.25     4676.27     66.23 o 
   6   2   2       50.00       76.78     19.87 o 
   7   2   2      899.53      799.05     36.33 o 
   8   2   2      884.03     1130.31     45.51 o 
   9   2   2     1169.53     1234.32     55.83 o 
  10   2   2      282.90      348.36     67.98 o 
   1   3   2    36760.75    37531.82    453.71 o 
   2   3   2     4176.01     4492.02     55.49 o 
   3   3   2    49772.36    48633.51    521.76 o 
   4   3   2     6799.37     6656.79     86.64 o 
   5   3   2     4051.94     3881.49     73.39 o 
   6   3   2    11831.77    11194.94    216.88 o 
   7   3   2     9326.12     8891.21    201.38 o 
   8   3   2      192.17      228.45     33.42 o 
   9   3   2      455.88      427.80     48.09 o 
  10   3   2      165.52      211.02     63.23 o 
   0   4   2    45407.95    45825.65    689.86 o 
   1   4   2    23815.65    24200.82    277.19 o 
   2   4   2     2918.85     3500.04     47.08 o 
   3   4   2    16908.24    17135.34    198.20 o 
   4   4   2     6120.94     5889.95     80.25 o 
   5   4   2     3957.59     3597.47     77.17 o 
   6   4   2        8.85      -25.65     17.10 o 
   7   4   2      137.21       70.26     25.58 o 
   8   4   2       17.21       86.55     28.81 o 
   9   4   2      968.05      980.22     53.43 o 
  10   4   2        4.31       15.55     53.01 o 
   1   5   2      626.26      710.98     29.99 o 
   2   5   2      238.27      344.51     17.45 o 
   3   5   2     8173.74     8312.00     98.93 o 
   4   5   2     7954.24     9183.13    131.98 o 
   5   5   2      825.78      732.22     29.80 o 
   6   5   2        5.51       10.69     20.14 o 
   7   5   2     2297.31     2195.42     85.60 o 
   8   5   2     2908.61     2736.91    102.12 o 
   9   5   2       98.86      173.41     38.02 o 
  10   5   2      734.68      939.59     89.25 o 
   0   6   2      374.58      408.58     47.15 o 
   1   6   2    10136.21    10045.29    111.02 o 
   2   6   2     5185.41     5043.93     65.94 o 
   3   6   2    12601.94    12851.29    144.19 o 
   4   6   2     1362.10     1363.27     38.10 o 
   5   6   2    19525.21    19261.51    341.69 o 
   6   6   2     3315.45     3071.31     81.87 o 
   7   6   2     1170.28      998.03     42.04 o 
   8   6   2     1629.44     1594.27     53.93 o 
   9   6   2     7308.66     7135.89    200.73 o 
  10   6   2     1704.79     1610.62     97.13 o 
   1   7   2     7799.03     7810.18     92.74 o 
   2   7   2     7535.48     7445.72     91.12 o 
   3   7   2     7974.56     7730.35     96.91 o 
   4   7   2    22220.73    21786.92    276.40 o 
   5   7   2      231.00      302.07     27.88 o 
   6   7   2       38.47      240.01     30.36 o 
   7   7   2     3548.69     3528.24    120.15 o 
   8   7   2      122.91      190.84     35.94 o 
   9   7   2      433.56      390.33     44.72 o 
   0   8   2      404.68      718.51     41.15 o 
   1   8   2     8911.81     9088.08    113.85 o 
   2   8   2     2025.01     1998.02     38.89 o 
   3   8   2     1248.08     1068.42     31.33 o 
   4   8   2      936.40     1233.38     40.21 o 
   5   8   2     3352.07     3366.54     67.70 o 
   6   8   2      897.25      949.15     47.36 o 
   7   8   2       65.37       56.17     30.03 o 
   8   8   2      266.53      383.87     41.73 o 
   9   8   2      408.34      373.82     52.48 o 
   1   9   2    21304.89    20670.02    220.57 o 
   2   9   2    18286.34    18909.78    224.30 o 
   3   9   2    16056.19    15913.00    502.24 o 
   4   9   2     1046.36      932.01     36.22 o 
   5   9   2     4605.73     4797.28    204.54 o 
   6   9   2       88.43      133.61     33.09 o 
   7   9   2    12505.37    12834.30    436.72 o 
   8   9   2     2235.14     2060.77     68.96 o 
   9   9   2       25.32       26.52     40.28 o 
   0  10   2     9273.60     9489.71    181.95 o 
   1  10   2     6759.13     6444.58     93.39 o 
   2  10   2     3302.61     3064.87     53.01 o 
   3  10   2      516.02      531.83     31.13 o 
   4  10   2     1200.18     1300.64     43.32 o 
   5  10   2    15883.14    15743.57    414.69 o 
   6  10   2     6942.45     6597.56    227.27 o 
   7  10   2      411.50      414.46     46.70 o 
   8  10   2       29.48       89.49     40.04 o 
   9  10   2     2130.94     2142.05    104.58 o 
   1  11   2     4453.14     4152.71     70.47 o 
   2  11   2     1666.60     1831.29     41.76 o 
   3  11   2      625.90      613.66     32.75 o 
   4  11   2      721.87      703.75     37.16 o 
   5  11   2      676.12      676.88     46.60 o 
   6  11   2     1320.81     1612.54     62.58 o 
   7  11   2       11.75       23.04     40.34 o 
   8  11   2     2608.32     2260.81    127.66 o 
   9  11   2      163.74      156.29     47.58 o 
   0  12   2    16781.77    17215.26    304.30 o 
   1  12   2    20831.15    19619.95    235.15 o 
   2  12   2      173.15      210.77     24.99 o 
   3  12   2     7382.06     7477.67    141.24 o 
   4  12   2     8467.72     8544.19    130.99 o 
   5  12   2    10964.94    10762.47    435.31 o 
   6  12   2        9.85       31.44     33.63 o 
   7  12   2     1138.12     1264.12     72.67 o 
   8  12   2      121.49      261.87     48.12 o 
   1  13   2     7061.17     6874.20    120.59 o 
   2  13   2     6315.39     6373.09    126.79 o 
   3  13   2    12120.17    11817.79    254.74 o 
   4  13   2      208.78      270.63     32.84 o 
   5  13   2     1337.98     1434.88     70.05 o 
   6  13   2     1365.18     1459.15     83.24 o 
   7  13   2     2341.02     2174.54    199.24 o 
   8  13   2      306.44      308.76     52.51 o 
   0  14   2      285.36      357.05     54.19 o 
   1  14   2      328.69      368.99     35.10 o 
   2  14   2     2084.53     1999.21     58.05 o 
   3  14   2     3063.06     2891.52     69.67 o 
   4  14   2      391.80      503.22     44.41 o 
   5  14   2       41.51       78.88     34.16 o 
   6  14   2       76.06      120.01     42.67 o 
   7  14   2      213.45      183.36     50.60 o 
   8  14   2       93.43      152.06     47.21 o 
   1  15   2     8371.82     8117.78    142.03 o 
   2  15   2    12734.43    12543.29    198.90 o 
   3  15   2     9307.67     8971.20    218.96 o 
   4  15   2      457.96      438.28     44.35 o 
   5  15   2     2953.48     2934.29    153.92 o 
   6  15   2      948.41      921.06     68.40 o 
   7  15   2     2061.73     2053.82     91.17 o 
   0  16   2    10980.21    10492.78    269.50 o 
   1  16   2     5637.67     5656.63    129.70 o 
   2  16   2      497.12      470.07     44.10 o 
   3  16   2     4407.39     4287.31     91.71 o 
   4  16   2     3004.23     2970.41     86.41 o 
   5  16   2     2435.72     2304.20    126.53 o 
   6  16   2      425.43      489.60     59.80 o 
   7  16   2      948.88      928.68    105.66 o 
   1  17   2      191.47      214.78     37.85 o 
   2  17   2      671.86      845.86     55.82 o 
   3  17   2      555.62      529.52     49.92 o 
   4  17   2      638.85      652.34     54.90 o 
   5  17   2        0.35      -24.96     41.15 o 
   6  17   2       16.26       97.48     47.50 o 
   0  18   2      684.97      731.71    116.48 o 
   1  18   2     8619.35     8684.84    192.99 o 
   2  18   2      562.27      499.26     50.78 o 
   3  18   2     2232.16     2240.03     79.13 o 
   4  18   2     2121.59     1859.25     74.51 o 
   5  18   2     2979.91     2784.94    153.82 o 
   6  18   2      212.27      243.40     57.78 o 
   1  19   2     4899.65     4946.26    136.43 o 
   2  19   2     2035.84     1968.24     77.02 o 
   3  19   2     2945.45     3023.15     93.50 o 
   4  19   2        0.41        4.04     43.33 o 
   5  19   2      537.48      688.43     70.80 o 
   0  20   2      755.20      976.24     99.45 o 
   1  20   2      133.17      276.80     54.46 o 
   2  20   2       72.03       52.06     45.88 o 
   3  20   2      217.16      186.51     46.93 o 
   4  20   2      121.15      206.87     56.21 o 
   1  21   2     1040.86     1137.78     82.10 o 
   2  21   2       30.01       48.29     49.01 o 
   3  21   2     3043.92     3027.09     99.67 o 
   0  22   2      216.22      162.56    132.81 o 
   1  22   2     2865.69     3155.78    251.68 o 
   1   1   3     6372.14     6693.89     97.94 o 
   2   1   3    45436.07    44602.84    809.53 o 
   3   1   3      617.02      627.54     18.46 o 
   4   1   3      877.15      841.15     23.89 o 
   5   1   3        2.23        3.95     14.96 o 
   6   1   3    26927.84    26161.45    282.55 o 
   7   1   3     1421.26     1467.05     42.33 o 
   8   1   3     4538.04     3987.26    130.95 o 
   9   1   3        0.73      -55.08     38.90 o 
  10   1   3     2130.39     2233.44    106.77 o 
   0   2   3     4539.08     4593.16    125.18 o 
   1   2   3     2141.97     2335.55     33.08 o 
   2   2   3    20075.00    20500.39    194.50 o 
   3   2   3     1920.21     1746.50     31.30 o 
   4   2   3    37731.21    36980.67    606.39 o 
   5   2   3        3.63       31.72     16.45 o 
   6   2   3     8332.43     8151.71    109.66 o 
   7   2   3        0.94       -8.82     21.32 o 
   8   2   3    13700.60    13223.95    287.30 o 
   9   2   3      222.18      237.16     43.65 o 
  10   2   3     1142.14     1176.25     89.81 o 
   1   3   3    27265.53    28075.66    375.24 o 
   2   3   3     7579.14     7592.90    109.43 o 
   3   3   3        0.02       94.49     35.08 o 
   4   3   3     2978.60     2965.36     49.91 o 
   5   3   3     1442.82     1441.27     37.39 o 
   6   3   3       10.43        2.57     20.65 o 
   7   3   3     1195.11     1284.46     44.48 o 
   8   3   3     1021.66     1001.29     45.82 o 
   9   3   3      258.08      251.18     45.36 o 
  10   3   3      504.01      456.05     74.56 o 
   0   4   3   146251.69   153853.47  12242.61 o 
   1   4   3     4428.43     4245.22     67.75 o 
   2   4   3       86.31      119.56     15.24 o 
   3   4   3     3013.42     2755.05     49.48 o 
   4   4   3    57656.43    58877.54    673.25 o 
   5   4   3     2659.35     2404.04     48.85 o 
   6   4   3     1513.37     1385.69     41.13 o 
   7   4   3        5.16       -1.88     22.86 o 
   8   4   3     3931.29     3867.30     96.97 o 
   9   4   3      172.35      172.51     46.95 o 
  10   4   3     1142.76     1146.32     99.18 o 
   1   5   3       14.80       67.61     27.17 o 
   2   5   3   118169.57   115597.70   2149.44 o 
   3   5   3     1737.30     1714.76     46.99 o 
   4   5   3    10610.79    11163.58    132.95 o 
   5   5   3      210.58      185.06     21.72 o 
   6   5   3     7274.68     7399.54    156.62 o 
   7   5   3      443.47      464.33     35.88 o 
   8   5   3     2239.40     2202.01     68.95 o 
   9   5   3      162.18      173.45     42.75 o 
  10   5   3     2849.87     2707.74    120.88 o 
   0   6   3      482.20      541.91     34.80 o 
   1   6   3     6301.97     6203.40     76.61 o 
   2   6   3     3648.48     3716.19     53.31 o 
   3   6   3      661.97      583.80     22.62 o 
   4   6   3        1.14      131.84     43.36 o 
   5   6   3      692.76      849.26     35.14 o 
   6   6   3     2433.71     2209.95     69.88 o 
   7   6   3       54.86       88.96     29.12 o 
   8   6   3      467.57      523.77     40.71 o 
   9   6   3      110.68      419.17     48.60 o 
  10   6   3        1.28      101.97     67.57 o 
   1   7   3        0.04       95.39     38.53 o 
   2   7   3    58804.58    57937.30    643.82 o 
   3   7   3       96.54      224.42     20.31 o 
   4   7   3     3882.13     3983.41     69.57 o 
   5   7   3     2561.76     2423.94     54.86 o 
   6   7   3    11281.10    11460.94    260.35 o 
   7   7   3     1279.11     1235.34     50.89 o 
   8   7   3      916.89      921.57     48.89 o 
   9   7   3        0.01       49.42     39.99 o 
   0   8   3    66758.62    65541.89    994.51 o 
   1   8   3     2208.19     2006.01     38.66 o 
   2   8   3       35.20       15.54     13.51 o 
   3   8   3     5509.98     5335.52     80.81 o 
   4   8   3    34195.00    34271.33    662.30 o 
   5   8   3     1518.29     1616.06     46.84 o 
   6   8   3      461.35      601.81     49.53 o 
   7   8   3      709.90      824.15     48.49 o 
   8   8   3     5535.46     5434.22    181.89 o 
   9   8   3      338.28      494.07     53.90 o 
   1   9   3      774.44      919.21     28.93 o 
   2   9   3     8861.41     8995.43    131.86 o 
   3   9   3       42.53      107.80     17.86 o 
   4   9   3      511.68      523.29     31.53 o 
   5   9   3     1926.24     1851.15     58.07 o 
   6   9   3       10.19       86.08     31.39 o 
   7   9   3      309.81      710.49     65.02 o 
   8   9   3        3.90       44.48     37.64 o 
   9   9   3      157.86      204.15     46.92 o 
   0  10   3    65765.74    67032.97   1024.33 o 
   1  10   3      663.46      637.80     28.31 o 
   2  10   3       96.40       78.15     16.27 o 
   3  10   3      776.36      736.83     28.67 o 
   4  10   3     8334.33     8568.71    290.35 o 
   5  10   3        8.00      193.14     31.04 o 
   6  10   3      123.16      268.78     38.01 o 
   7  10   3       51.48       67.76     32.52 o 
   8  10   3     2448.86     2305.05    113.85 o 
   9  10   3       46.42      139.55     45.36 o 
   1  11   3      695.98      724.99     30.14 o 
   2  11   3    23554.67    23421.53    253.85 o 
   3  11   3     1293.60     1250.70     37.00 o 
   4  11   3      665.81      715.72     36.84 o 
   5  11   3       67.60       39.92     28.46 o 
   6  11   3    12653.83    12798.97    542.49 o 
   7  11   3      649.13      653.17     71.99 o 
   8  11   3      866.10      979.91     64.22 o 
   9  11   3        0.72      -33.40     40.92 o 
   0  12   3     2904.14     2811.40     93.65 o 
   1  12   3       83.18      176.66     22.97 o 
   2  12   3      278.98      275.36     26.35 o 
   3  12   3     2305.99     2394.13     59.34 o 
   4  12   3     3011.85     2946.04     97.08 o 
   5  12   3     1261.15     1361.14     78.96 o 
   6  12   3      244.79      237.66     39.99 o 
   7  12   3        4.25        7.24     39.34 o 
   8  12   3        6.48       11.48     39.69 o 
   1  13   3      404.14      517.23     37.20 o 
   2  13   3    10965.90    10901.83    187.49 o 
   3  13   3       89.62      131.19     29.26 o 
   4  13   3     7809.52     7531.53    261.81 o 
   5  13   3     2820.14     2613.94     98.67 o 
   6  13   3     6095.95     6012.83    279.08 o 
   7  13   3       36.93       84.57     43.80 o 
   8  13   3       76.43      135.33     50.43 o 
   0  14   3    24298.10    23769.97    494.89 o 
   1  14   3     1634.82     1554.21     54.63 o 
   2  14   3      592.25      719.62     46.77 o 
   3  14   3     2767.15     2595.96     66.47 o 
   4  14   3    13874.09    13567.33    370.46 o 
   5  14   3      392.18      397.55     44.09 o 
   6  14   3     3078.02     2905.34    143.92 o 
   7  14   3      140.55       83.95     45.90 o 
   8  14   3     2156.44     2245.99    116.02 o 
   1  15   3       84.57      137.89     31.04 o 
   2  15   3     1925.70     1837.98     64.88 o 
   3  15   3      666.06      904.60     46.52 o 
   4  15   3      847.81      797.85     54.27 o 
   5  15   3       57.44       97.92     36.93 o 
   6  15   3      833.72      906.83     70.33 o 
   7  15   3       52.53      123.72     48.47 o 
   0  16   3     4240.07     4588.54    222.62 o 
   1  16   3       51.47       55.85     30.18 o 
   2  16   3       38.90       48.50     31.43 o 
   3  16   3       77.61      158.13     37.85 o 
   4  16   3     7102.17     7038.60    188.65 o 
   5  16   3      176.25      239.45     43.72 o 
   6  16   3      236.21      181.67     49.48 o 
   7  16   3       23.13       82.07     47.76 o 
   1  17   3      732.63      714.89     57.36 o 
   2  17   3    12053.24    11848.82    199.45 o 
   3  17   3       22.50       37.85     34.66 o 
   4  17   3     2520.01     2439.00     82.17 o 
   5  17   3      345.91      341.17     54.90 o 
   6  17   3     5460.68     5402.28    255.82 o 
   0  18   3     2236.84     2222.57    125.40 o 
   1  18   3      798.36      961.80     61.81 o 
   2  18   3       45.01       69.40     37.16 o 
   3  18   3     2564.99     2357.41     81.39 o 
   4  18   3      808.92      899.86     63.66 o 
   5  18   3      183.50      270.90     53.99 o 
   6  18   3      831.76      938.73     78.18 o 
   1  19   3      685.76      801.17     69.98 o 
   2  19   3     5209.90     5231.70    124.22 o 
   3  19   3       52.82      117.70     41.88 o 
   4  19   3      369.22      418.55     53.60 o 
   5  19   3       89.86      101.33     52.49 o 
   0  20   3    16631.45    16797.71    430.36 o 
   1  20   3      354.39      375.60     59.66 o 
   2  20   3       84.54      122.80     48.65 o 
   3  20   3       44.44        7.25     38.95 o 
   4  20   3     4867.42     4948.06    153.39 o 
   1  21   3       23.11       55.01     61.68 o 
   2  21   3     1212.86     1500.19    101.92 o 
   3  21   3      222.52      273.88     51.61 o 
   0  22   3     3334.18     3107.76    258.05 o 
   1  22   3      220.66      305.74     68.46 o 
   0   0   4     1701.54     1723.14     38.83 o 
   1   0   4    67279.20    67542.33   1471.51 o 
   2   0   4     5547.37     5772.49     89.17 o 
   3   0   4     9569.17     8829.85    156.74 o 
   4   0   4    16979.91    16900.58    246.08 o 
   5   0   4    36772.46    35399.00    638.86 o 
   6   0   4     6169.81     6243.69    120.84 o 
   7   0   4     6635.43     6674.45    132.96 o 
   8   0   4     3680.48     3586.74    116.76 o 
   9   0   4      549.81      478.74     86.76 o 
  10   0   4     1169.33     1127.74    105.42 o 
   1   1   4    27423.09    27985.54    274.13 o 
   2   1   4     2220.68     2232.90     39.15 o 
   3   1   4     2909.60     2848.07     40.03 o 
   4   1   4     5439.94     5215.24     71.40 o 
   5   1   4     7624.79     7421.05     91.35 o 
   6   1   4     3402.87     3483.81     59.35 o 
   7   1   4     2542.97     2392.87     56.42 o 
   8   1   4      909.37      962.96     49.28 o 
   9   1   4       45.21      -32.06     38.40 o 
  10   1   4      862.04      901.26     74.91 o 
   0   2   4     3468.07     3611.60     76.54 o 
   1   2   4      411.55      473.75     30.68 o 
   2   2   4    34810.97    34672.36    437.32 o 
   3   2   4      160.62      269.11     21.37 o 
   4   2   4     5352.51     5425.90     73.55 o 
   5   2   4     4635.70     4477.15     69.25 o 
   6   2   4        7.80       31.67     18.55 o 
   7   2   4      305.83      293.79     30.13 o 
   8   2   4      526.81      734.84     46.13 o 
   9   2   4     1097.40     1197.89     69.53 o 
  10   2   4      117.29      158.61     61.77 o 
   1   3   4    52918.18    55527.41    745.85 o 
   2   3   4     5696.99     5287.73     65.60 o 
   3   3   4    28644.48    28089.12    267.04 o 
   4   3   4       74.59      132.61     19.70 o 
   5   3   4     5381.00     5059.50     75.37 o 
   6   3   4     8168.00     7758.22    145.36 o 
   7   3   4     5163.32     5011.93    147.72 o 
   8   3   4     1566.88     1467.89     50.98 o 
   9   3   4       99.73       36.64     42.66 o 
  10   3   4     2151.89     2004.98    151.45 o 
   0   4   4     8373.90     8138.52    188.62 o 
   1   4   4    20425.46    20326.53    192.58 o 
   2   4   4       85.36      112.23     18.78 o 
   3   4   4     3524.10     3171.21     45.10 o 
   4   4   4     2471.33     2557.14     89.30 o 
   5   4   4     9062.77     9234.41    145.62 o 
   6   4   4       79.96       59.16     24.61 o 
   7   4   4     1520.25     1340.21     57.22 o 
   8   4   4     1626.76     1707.99     53.93 o 
   9   4   4      266.35      336.87     55.27 o 
  10   4   4      959.11     1086.02    101.26 o 
   1   5   4     7228.55     7088.93     76.14 o 
   2   5   4    16152.57    16242.64    171.75 o 
   3   5   4     5025.53     5188.29     79.46 o 
   4   5   4      570.75      539.30     22.75 o 
   5   5   4        3.45      -12.71     17.38 o 
   6   5   4      569.97      582.18     37.42 o 
   7   5   4     3716.58     3534.87     92.84 o 
   8   5   4      817.88      904.83     46.77 o 
   9   5   4       39.20       56.34     45.31 o 
  10   5   4        3.75       77.75     56.48 o 
   0   6   4    17633.16    16736.72    337.60 o 
   1   6   4    10641.34    10690.08    120.62 o 
   2   6   4      282.30      265.20     24.66 o 
   3   6   4     8882.19     9300.96    110.41 o 
   4   6   4    12675.04    12638.86    178.91 o 
   5   6   4    12934.19    12704.80    156.73 o 
   6   6   4      104.10      121.81     27.31 o 
   7   6   4      170.15      126.22     31.77 o 
   8   6   4     3505.68     3308.43    106.10 o 
   9   6   4     7597.53     7461.35    280.20 o 
  10   6   4      242.42      187.28     66.14 o 
   1   7   4    12493.60    12293.54    138.24 o 
   2   7   4     6440.37     6035.26     78.68 o 
   3   7   4     7359.07     7773.44     97.65 o 
   4   7   4      375.27      373.24     23.32 o 
   5   7   4       23.59       53.21     21.83 o 
   6   7   4     5358.36     5158.09    122.55 o 
   7   7   4     2141.24     2272.85     76.94 o 
   8   7   4       15.41       15.09     30.99 o 
   9   7   4      209.81      142.14     47.70 o 
   0   8   4     4431.28     4526.68    101.44 o 
   1   8   4    11315.22    11372.11    132.01 o 
   2   8   4     2883.90     2872.49     49.20 o 
   3   8   4     2583.21     2608.44     47.89 o 
   4   8   4     1844.86     2001.82     44.37 o 
   5   8   4      110.07      174.33     28.99 o 
   6   8   4       51.41       -2.34     25.71 o 
   7   8   4      579.84      613.15     45.68 o 
   8   8   4      126.83      208.23     43.29 o 
   9   8   4      515.95      636.77     66.27 o 
   1   9   4     9235.96     9424.61    115.43 o 
   2   9   4    23389.46    23027.22    319.23 o 
   3   9   4    18546.03    18791.90    286.18 o 
   4   9   4        7.22       13.34     16.51 o 
   5   9   4     1059.78     1044.52     46.88 o 
   6   9   4     6229.38     6267.97    206.45 o 
   7   9   4    11236.49    11356.15    392.58 o 
   8   9   4      224.61      233.78     50.22 o 
   9   9   4      104.51       73.49     48.94 o 
   0  10   4    25111.56    25118.37    413.89 o 
   1  10   4     7934.43     8300.69    107.05 o 
   2  10   4      518.82      595.48     29.63 o 
   3  10   4      449.86      455.48     25.95 o 
   4  10   4     7220.49     7128.37    123.89 o 
   5  10   4     8723.11     8842.43    343.37 o 
   6  10   4        0.43        5.69     30.83 o 
   7  10   4        7.00       22.75     31.99 o 
   8  10   4      869.11     1001.19     97.61 o 
   9  10   4     2788.58     2569.46    101.89 o 
   1  11   4     5481.03     5507.63     81.55 o 
   2  11   4        8.86       57.34     22.16 o 
   3  11   4      710.19      719.62     30.52 o 
   4  11   4       19.07       17.06     25.71 o 
   5  11   4      301.54      370.29     38.69 o 
   6  11   4       32.01      127.23     34.58 o 
   7  11   4       39.76      154.95     36.47 o 
   8  11   4      579.46      699.82     67.45 o 
   9  11   4      150.16       67.63     52.34 o 
   0  12   4    14416.39    13849.07    256.05 o 
   1  12   4    22144.74    22173.63    245.20 o 
   2  12   4      444.43      437.13     37.64 o 
   3  12   4     8511.72     8412.95    156.94 o 
   4  12   4     3767.26     3782.90    107.68 o 
   5  12   4     4788.96     4433.75    100.99 o 
   6  12   4     1370.70     1365.90     82.92 o 
   7  12   4     1087.05     1063.32     62.79 o 
   8  12   4     1823.82     1900.22     87.75 o 
   1  13   4     4524.04     4436.25     91.34 o 
   2  13   4     7769.78     7623.04    134.12 o 
   3  13   4     7509.41     7485.31    120.07 o 
   4  13   4       68.14      166.46     33.64 o 
   5  13   4     1860.23     1764.10     76.07 o 
   6  13   4     1547.39     1625.23     80.21 o 
   7  13   4     2244.52     2172.37    145.93 o 
   8  13   4      757.28      775.83     71.51 o 
   0  14   4       90.38      131.64     45.59 o 
   1  14   4       96.43       91.71     27.83 o 
   2  14   4     1559.87     1535.29     57.18 o 
   3  14   4      555.57      700.48     48.61 o 
   4  14   4       10.55      124.48     33.25 o 
   5  14   4      112.03      128.96     37.23 o 
   6  14   4       10.88       25.45     34.89 o 
   7  14   4      596.18      590.22     64.29 o 
   8  14   4       28.55       48.51     48.45 o 
   1  15   4     6248.68     6159.11    118.51 o 
   2  15   4     5227.51     5021.46    108.30 o 
   3  15   4     7686.92     7580.60    142.39 o 
   4  15   4     2015.48     1814.08     67.62 o 
   5  15   4     3774.29     3686.93    159.58 o 
   6  15   4     1525.22     1540.54     67.99 o 
   7  15   4      871.20      958.36     75.39 o 
   0  16   4       18.00       -3.11     35.95 o 
   1  16   4     3455.18     3382.60     88.77 o 
   2  16   4      842.85      845.04     52.86 o 
   3  16   4     8601.77     8619.55    158.64 o 
   4  16   4     3294.09     3214.41    135.42 o 
   5  16   4     1727.92     1658.52     69.58 o 
   6  16   4     1094.02     1037.09     74.01 o 
   7  16   4     1059.42     1098.71     90.36 o 
   1  17   4      795.00      861.62     53.79 o 
   2  17   4     1044.68     1091.89     59.09 o 
   3  17   4      317.75      430.50     47.81 o 
   4  17   4        5.61       57.15     37.37 o 
   5  17   4       29.67       25.72     37.23 o 
   6  17   4       49.45      159.12     49.44 o 
   0  18   4    10690.85    10372.70    509.70 o 
   1  18   4     3702.52     3713.33    108.35 o 
   2  18   4       21.88       15.19     43.13 o 
   3  18   4     1800.24     1835.41     73.36 o 
   4  18   4     4311.63     4149.29    110.20 o 
   5  18   4     3260.60     2971.23     94.77 o 
   1  19   4     3633.84     3571.67    115.90 o 
   2  19   4     3281.53     3167.83     96.17 o 
   3  19   4     2869.55     2755.14     90.34 o 
   4  19   4      287.59      277.84     49.14 o 
   5  19   4      832.35      959.98     79.98 o 
   0  20   4     1051.68     1394.86    114.86 o 
   1  20   4       90.93      102.16     60.31 o 
   2  20   4       19.45       62.79     38.88 o 
   3  20   4      298.54      287.67     49.87 o 
   4  20   4       16.74      110.78     44.72 o 
   1  21   4      646.67      648.05     76.63 o 
   2  21   4     4952.46     4874.34    154.95 o 
   3  21   4     1553.35     1499.33     77.45 o 
   0  22   4     5270.35     5050.95    232.73 o 
   1   1   5    68207.73    69862.78   1028.14 o 
   2   1   5      277.33      307.02     13.05 o 
   3   1   5    31145.72    30571.63    288.10 o 
   4   1   5     1618.42     1566.60     34.04 o 
   5   1   5     4015.93     3786.88     57.46 o 
   6   1   5     3991.44     3987.33     71.02 o 
   7   1   5     7195.45     6877.93    142.14 o 
   8   1   5      839.72      901.06     64.76 o 
   9   1   5      416.73      475.01     58.19 o 
  10   1   5      138.62      138.78     56.59 o 
   0   2   5      386.64      486.74     24.11 o 
   1   2   5    72722.31    74905.51   1316.09 o 
   2   2   5     1413.02     1469.35     65.10 o 
   3   2   5    21841.74    21668.71    215.57 o 
   4   2   5      413.00      420.67     20.80 o 
   5   2   5    16177.17    15819.62    186.31 o 
   6   2   5     2562.12     2498.96     49.20 o 
   7   2   5     1167.46     1070.57     41.26 o 
   8   2   5     1338.87     1377.44     68.19 o 
   9   2   5     2438.55     2195.45     88.37 o 
  10   2   5      273.83      287.16     60.24 o 
   1   3   5      176.90      226.42     26.33 o 
   2   3   5     9651.61     9111.97     96.14 o 
   3   3   5       81.00      148.57     22.69 o 
   4   3   5     1124.35     1034.20     30.04 o 
   5   3   5     2382.52     2292.72     46.92 o 
   6   3   5      189.41      390.95     43.05 o 
   7   3   5      197.71      214.93     28.04 o 
   8   3   5      632.89      742.75     61.36 o 
   9   3   5       20.50      -36.72     54.47 o 
  10   3   5      495.52      606.40     79.94 o 
   0   4   5     2631.39     2500.91     46.90 o 
   1   4   5     7245.00     7469.37    120.83 o 
   2   4   5      167.03      152.30     19.24 o 
   3   4   5    19800.84    20359.00    200.03 o 
   4   4   5     9608.32     9901.12    128.62 o 
   5   4   5    35731.36    35215.18    534.56 o 
   6   4   5       31.86        2.57     22.74 o 
   7   4   5      637.93      701.77     38.96 o 
   8   4   5       96.18      154.38     37.13 o 
   9   4   5     4999.48     4871.98    234.80 o 
  10   4   5        2.98       25.83     55.46 o 
   1   5   5    17170.03    17713.48    225.07 o 
   2   5   5    16642.70    16611.34    192.43 o 
   3   5   5    66837.79    67266.54   1100.32 o 
   4   5   5      282.15      321.47     23.60 o 
   5   5   5     5518.76     5466.53    132.12 o 
   6   5   5      372.30      504.99     35.81 o 
   7   5   5    10807.92    11232.53    387.73 o 
   8   5   5       17.87        8.10     32.52 o 
   9   5   5       27.88       68.73     47.50 o 
  10   5   5      244.95      119.30     61.66 o 
   0   6   5        2.23       -5.09     10.78 o 
   1   6   5     3486.59     3735.81     51.15 o 
   2   6   5       17.18       -4.93     12.25 o 
   3   6   5      242.74      271.40     18.47 o 
   4   6   5        0.38       88.22     31.98 o 
   5   6   5     2312.52     2292.17     56.13 o 
   6   6   5      834.42      762.46     40.58 o 
   7   6   5      178.54      146.50     32.04 o 
   8   6   5      373.49      594.44     50.49 o 
   9   6   5       74.01      266.05     53.19 o 
   1   7   5    16361.62    16865.75    242.24 o 
   2   7   5    13112.26    12493.58    154.63 o 
   3   7   5    15584.77    15171.26    169.02 o 
   4   7   5     4550.08     4445.01    126.33 o 
   5   7   5     1013.33     1004.33     41.28 o 
   6   7   5       69.88      195.67     32.92 o 
   7   7   5     7066.11     6951.95    202.85 o 
   8   7   5       13.66       -7.55     35.34 o 
   9   7   5      231.15      181.27     58.76 o 
   0   8   5    13520.96    12067.16    216.42 o 
   1   8   5    58888.41    59581.80    772.78 o 
   2   8   5      176.17      288.60     22.67 o 
   3   8   5     2780.13     2739.09     49.70 o 
   4   8   5     8507.62     8798.51    113.11 o 
   5   8   5    13731.99    13672.35    403.97 o 
   6   8   5     1166.52     1164.28     62.03 o 
   7   8   5      235.86      295.34     37.98 o 
   8   8   5      448.89      625.27     62.71 o 
   9   8   5     4686.45     4649.35    243.64 o 
   1   9   5     5405.68     5469.76     82.76 o 
   2   9   5     6802.00     6862.19    101.02 o 
   3   9   5     2755.09     2780.24     51.94 o 
   4   9   5      806.86      920.44     36.96 o 
   5   9   5     3528.52     3379.44     96.25 o 
   6   9   5        1.68      152.55     31.21 o 
   7   9   5      501.47      732.22     56.59 o 
   8   9   5      178.24      194.50     50.18 o 
   9   9   5       97.76       79.27     50.86 o 
   0  10   5     1620.07     1402.49     59.89 o 
   1  10   5    13689.55    13834.00    161.28 o 
   2  10   5      230.56      298.55     31.60 o 
   3  10   5     3941.83     3875.67     65.08 o 
   4  10   5       20.55       76.98     22.66 o 
   5  10   5     4526.83     4432.79    178.40 o 
   6  10   5      590.98      663.54     53.27 o 
   7  10   5     2535.13     2534.05     81.86 o 
   8  10   5      707.55      717.15     80.84 o 
   9  10   5     1594.04     1397.12     87.01 o 
   1  11   5    12141.16    12332.68    149.48 o 
   2  11   5     6085.33     5971.84     95.63 o 
   3  11   5    11949.62    11929.83    226.28 o 
   4  11   5      593.56      634.19     37.81 o 
   5  11   5     3566.15     3441.67     84.72 o 
   6  11   5     1340.52     1498.51     82.62 o 
   7  11   5     9380.82     9397.00    438.95 o 
   8  11   5      113.36      142.99     49.37 o 
   0  12   5      342.82      607.52     50.59 o 
   1  12   5     1500.83     1500.42     46.87 o 
   2  12   5      793.54      695.31     34.57 o 
   3  12   5       61.20       92.79     27.54 o 
   4  12   5     2435.95     2520.00     71.32 o 
   5  12   5     1349.38     1291.25     67.18 o 
   6  12   5      370.78      394.85     45.80 o 
   7  12   5      228.09      223.03     45.53 o 
   8  12   5       12.83      153.30     50.72 o 
   1  13   5    10790.89    10652.50    137.95 o 
   2  13   5      300.59      482.69     39.25 o 
   3  13   5     7391.27     7413.15    140.26 o 
   4  13   5     6883.33     6906.70    191.33 o 
   5  13   5     3015.16     2894.99    114.68 o 
   6  13   5      810.52     1034.57     57.81 o 
   7  13   5     1905.51     1816.13     81.12 o 
   8  13   5      283.90      376.62     69.47 o 
   0  14   5      564.90      570.78     53.98 o 
   1  14   5    18298.68    18204.28    257.80 o 
   2  14   5      384.39      436.22     41.08 o 
   3  14   5    11084.91    10927.61    240.58 o 
   4  14   5     1274.93     1298.95     57.92 o 
   5  14   5     7675.35     7616.97    263.17 o 
   6  14   5     1529.88     1427.17     74.13 o 
   7  14   5      572.98      598.10     70.54 o 
   1  15   5     1093.71     1115.17     51.16 o 
   2  15   5       40.91      102.82     32.90 o 
   3  15   5     3173.69     3058.48     84.89 o 
   4  15   5      170.45      240.31     41.11 o 
   5  15   5      148.25      152.52     40.58 o 
   6  15   5       80.78      142.02     41.64 o 
   7  15   5      470.84      458.64     62.29 o 
   0  16   5      602.03      440.89     78.28 o 
   1  16   5     4357.04     4181.11     96.59 o 
   2  16   5        9.05      -23.43     30.70 o 
   3  16   5     1453.38     1482.98     63.86 o 
   4  16   5      485.10      738.58     56.77 o 
   5  16   5     1568.92     1563.23     79.34 o 
   6  16   5      125.43      124.23     42.94 o 
   7  16   5      230.79      287.83     66.80 o 
   1  17   5     8644.44     8656.83    156.25 o 
   2  17   5      504.37      590.70     51.45 o 
   3  17   5    11373.44    11062.30    195.12 o 
   4  17   5     1498.89     1477.31     70.67 o 
   5  17   5     1407.35     1358.57     67.38 o 
   6  17   5     1038.08     1114.03     77.94 o 
   0  18   5       50.87      115.46    107.30 o 
   1  18   5     1572.88     1518.69     63.65 o 
   2  18   5       10.57       33.33     37.31 o 
   3  18   5     2570.85     2268.31     81.09 o 
   4  18   5       40.59      230.92     45.53 o 
   5  18   5      997.81     1025.03     66.38 o 
   1  19   5       48.57       80.72     49.75 o 
   2  19   5     1345.26     1353.64     67.06 o 
   3  19   5      688.54      824.16     63.22 o 
   4  19   5      424.26      394.21     53.19 o 
   5  19   5      479.46      530.22     58.91 o 
   0  20   5     4603.04     4693.19    187.76 o 
   1  20   5     1674.23     1730.57     91.23 o 
   2  20   5      112.73      103.37     43.37 o 
   3  20   5     1584.08     1532.67     73.73 o 
   4  20   5      745.99      816.02     68.27 o 
   1  21   5      102.84      110.10     56.20 o 
   2  21   5        7.55      133.07     47.74 o 
   0   0   6    68732.72    68585.61   1423.57 o 
   1   0   6      238.20      183.32     14.73 o 
   2   0   6     4048.44     4153.21     87.00 o 
   3   0   6     2584.95     2548.31     54.98 o 
   4   0   6    57968.48    58273.76   1635.08 o 
   5   0   6        3.14      167.82    136.56 o 
   6   0   6     7485.75     7366.32    134.84 o 
   7   0   6     2180.84     2100.20    108.83 o 
   8   0   6     6988.43     6831.64    240.03 o 
   9   0   6     4310.81     4093.93    167.73 o 
  10   0   6      627.94      579.59     93.57 o 
   1   1   6    20974.34    21109.80    218.77 o 
   2   1   6    11576.86    11733.10    133.76 o 
   3   1   6     1556.45     1782.03     39.62 o 
   4   1   6     5722.15     5521.92     69.93 o 
   5   1   6     1168.49     1129.20     33.34 o 
   6   1   6     8784.04     8504.92    181.76 o 
   7   1   6     2509.67     2605.81     84.18 o 
   8   1   6     1381.76     1247.01     67.10 o 
   9   1   6        0.06       -6.23     42.18 o 
  10   1   6      704.22      578.59     68.15 o 
   0   2   6     1225.67     1194.21     66.73 o 
   1   2   6     1158.60     1044.61     45.16 o 
   2   2   6    52867.84    55043.25    737.04 o 
   3   2   6      128.16       76.35     12.32 o 
   4   2   6     8348.18     8224.20     94.68 o 
   5   2   6        2.67       81.37     17.47 o 
   6   2   6     1273.77     1123.30     38.73 o 
   7   2   6       92.75       63.35     37.58 o 
   8   2   6     2393.01     2247.59     84.13 o 
   9   2   6        5.87      -12.16     44.13 o 
  10   2   6      394.92      339.69     64.31 o 
   1   3   6     5850.93     6064.03     77.05 o 
   2   3   6    55475.86    55622.54    965.73 o 
   3   3   6     4670.76     4866.85     67.79 o 
   4   3   6       34.97       74.90     19.71 o 
   5   3   6        5.32       11.82     16.62 o 
   6   3   6    23044.25    23090.32    463.19 o 
   7   3   6     1230.30     1093.32     52.64 o 
   8   3   6     1687.73     1686.41     75.40 o 
   9   3   6      104.56       39.34     43.48 o 
  10   3   6     2900.81     3037.67    183.92 o 
   0   4   6    10518.48    10677.08    175.70 o 
   1   4   6        0.54        5.70      7.94 o 
   2   4   6     5638.48     5878.57     65.46 o 
   3   4   6        1.87       30.34     13.47 o 
   4   4   6    10263.68    10557.22    128.68 o 
   5   4   6      157.69      513.49    112.02 o 
   6   4   6      187.68      271.79     30.05 o 
   7   4   6     2181.53     2045.42     78.25 o 
   8   4   6     2986.66     2870.96     97.97 o 
   9   4   6     1208.36     1244.14     73.53 o 
  10   4   6      926.48     1129.66     81.30 o 
   1   5   6    25435.78    24931.76    220.82 o 
   2   5   6    13878.84    13822.05    143.33 o 
   3   5   6     1228.14     1733.58    125.61 o 
   4   5   6      358.87      348.50     20.75 o 
   5   5   6     1714.19     1808.70     49.62 o 
   6   5   6     1871.29     1774.05     52.38 o 
   7   5   6      813.26     1047.66     53.25 o 
   8   5   6       11.32       -7.04     40.79 o 
   9   5   6       14.02       12.85     44.66 o 
   0   6   6    57304.39    60187.45   1807.31 o 
   1   6   6     1949.88     1646.20     27.36 o 
   2   6   6       56.06      119.92     29.67 o 
   3   6   6     3227.28     2929.25     51.77 o 
   4   6   6    39136.71    39472.41    495.71 o 
   5   6   6      356.99      408.52     28.26 o 
   6   6   6      126.67      144.47     28.67 o 
   7   6   6     1118.04     1201.14     64.35 o 
   8   6   6     6824.42     6691.96    268.26 o 
   9   6   6      310.95      328.41     57.97 o 
   1   7   6      225.43      383.95     35.98 o 
   2   7   6    11335.62    11311.99    141.46 o 
   3   7   6      655.04      649.51     29.03 o 
   4   7   6      718.26      708.04     31.06 o 
   5   7   6      849.19      809.53     35.43 o 
   6   7   6     7703.32     7920.87    205.55 o 
   7   7   6       53.03      136.15     37.08 o 
   8   7   6       30.37       91.19     44.17 o 
   9   7   6       10.16       21.02     48.21 o 
   0   8   6    16262.23    16699.86    285.51 o 
   1   8   6     2081.74     2319.83     47.52 o 
   2   8   6     9340.67     9850.51    109.14 o 
   3   8   6      311.31      349.80     25.88 o 
   4   8   6     5400.86     5556.66    117.84 o 
   5   8   6     2170.39     2149.13     52.26 o 
   6   8   6     1256.95     1206.01     48.58 o 
   7   8   6      490.31      463.76     46.86 o 
   8   8   6      111.15      140.76     47.55 o 
   9   8   6        3.65      126.73     58.55 o 
   1   9   6    11019.92    10414.73    127.28 o 
   2   9   6    53774.87    54484.22    710.72 o 
   3   9   6       56.84       57.93     19.85 o 
   4   9   6     1702.38     1613.06     54.63 o 
   5   9   6     1862.47     1757.88     54.39 o 
   6   9   6    13404.96    14034.49    483.88 o 
   7   9   6       17.04       49.68     35.18 o 
   8   9   6     1656.13     1707.80     84.44 o 
   9   9   6       15.01      -23.13     52.07 o 
   0  10   6    47829.46    48197.63    755.43 o 
   1  10   6     1632.51     1577.81     43.48 o 
   2  10   6      744.68      839.66     34.52 o 
   3  10   6     1422.64     1398.27     45.66 o 
   4  10   6     6938.18     7236.55    200.49 o 
   5  10   6       74.80      133.71     31.54 o 
   6  10   6      329.89      254.78     36.48 o 
   7  10   6      857.42     1028.95     60.29 o 
   8  10   6     2554.45     2587.09    133.26 o 
   9  10   6      172.86      214.59     67.84 o 
   1  11   6     2657.08     2756.95     54.97 o 
   2  11   6     2101.27     1966.82     51.15 o 
   3  11   6        0.11       47.45     25.59 o 
   4  11   6      592.38      650.77     38.78 o 
   5  11   6      644.21      758.17     48.54 o 
   6  11   6      299.76      331.86     38.37 o 
   7  11   6      404.12      654.65     55.35 o 
   8  11   6      459.74      425.74     61.80 o 
   0  12   6    50464.86    50382.81    797.66 o 
   1  12   6      253.95      269.31     30.33 o 
   2  12   6      338.01      394.99     44.38 o 
   3  12   6     1589.79     1558.29     48.60 o 
   4  12   6     7994.93     8450.44    266.07 o 
   5  12   6     1211.74     1225.70     55.57 o 
   6  12   6     1593.87     1572.12     60.08 o 
   7  12   6        7.84      -29.90     37.56 o 
   8  12   6     4380.54     4188.27    166.66 o 
   1  13   6     1387.86     1459.42     43.60 o 
   2  13   6    10057.89    10235.66    169.10 o 
   3  13   6      435.16      479.91     41.13 o 
   4  13   6      234.23      216.77     35.30 o 
   5  13   6       96.19      125.58     36.28 o 
   6  13   6     5053.77     5066.99    208.38 o 
   7  13   6      116.12      141.60     44.73 o 
   8  13   6     1399.43     1334.19    127.86 o 
   0  14   6      442.89      554.00     67.36 o 
   1  14   6       12.42       80.12     25.84 o 
   2  14   6     2635.80     2550.03     73.61 o 
   3  14   6      122.46      173.59     35.20 o 
   4  14   6      130.06      222.36     39.22 o 
   5  14   6      162.85      306.46     42.83 o 
   6  14   6        5.21       14.03     43.17 o 
   7  14   6       48.81       31.12     40.82 o 
   1  15   6       16.14       13.40     25.77 o 
   2  15   6    11439.47    11414.78    188.53 o 
   3  15   6      162.39      191.16     38.21 o 
   4  15   6     1597.00     1524.78     73.79 o 
   5  15   6      132.19      100.38     39.06 o 
   6  15   6     4035.21     4075.71    175.48 o 
   7  15   6      500.32      496.26     63.88 o 
   0  16   6      412.34      410.13     67.46 o 
   1  16   6       14.10       15.51     29.38 o 
   2  16   6       19.92       21.46     34.99 o 
   3  16   6      630.00      761.10     55.75 o 
   4  16   6     8879.51     8915.25    262.98 o 
   5  16   6     1295.04     1401.28     82.30 o 
   6  16   6      667.27      658.74     66.32 o 
   1  17   6      608.91      537.12     53.71 o 
   2  17   6     1103.17     1157.29     61.55 o 
   3  17   6       18.12      159.98     42.89 o 
   4  17   6      139.00      153.49     42.50 o 
   5  17   6      272.59      287.53     47.96 o 
   6  17   6       21.64       18.52     45.97 o 
   0  18   6     5951.34     5745.10    162.36 o 
   1  18   6      738.08      648.19     55.08 o 
   2  18   6      296.89      385.92     49.16 o 
   3  18   6      802.75      915.50     62.25 o 
   4  18   6     9194.52     8704.41    266.65 o 
   5  18   6       87.95       48.82     40.95 o 
   1  19   6       48.61        1.15     35.14 o 
   2  19   6     7129.86     7262.73    231.31 o 
   3  19   6      442.72      492.95     55.27 o 
   4  19   6      394.46      381.47     54.11 o 
   0  20   6      161.41      170.88     69.89 o 
   1  20   6      251.93      279.12     54.42 o 
   2  20   6      170.14      235.10     49.32 o 
   3  20   6      467.08      419.29     56.00 o 
   1  21   6     1334.18     1326.23     92.45 o 
   2  21   6     5263.83     5355.06    306.48 o 
   1   1   7    22629.36    22172.03    196.52 o 
   2   1   7    34815.15    33776.16    328.33 o 
   3   1   7    37438.52    37793.05    352.91 o 
   4   1   7       21.45       37.85     15.10 o 
   5   1   7      211.26      217.09     21.21 o 
   6   1   7     7225.46     6927.84     99.33 o 
   7   1   7     6143.32     6070.15    136.09 o 
   8   1   7       91.00       86.51     44.14 o 
   9   1   7      369.23      398.28     57.48 o 
  10   1   7      279.88      257.57     59.85 o 
   0   2   7    10502.83    10453.03    153.38 o 
   1   2   7    62542.63    62943.66    894.50 o 
   2   2   7      771.65      723.56     28.09 o 
   3   2   7    17507.35    17279.65    173.10 o 
   4   2   7    35749.22    35414.82    561.98 o 
   5   2   7     6557.34     6579.88    183.13 o 
   6   2   7      386.05      483.70     38.66 o 
   7   2   7        3.38       14.76     34.50 o 
   8   2   7     1750.46     1585.70     73.86 o 
   9   2   7     1055.87      995.69     74.66 o 
  10   2   7       18.24        4.85     49.52 o 
   1   3   7    16090.78    16449.42    142.60 o 
   2   3   7     2882.00     2339.83     49.63 o 
   3   3   7      346.52      521.18     60.35 o 
   4   3   7     7007.13     7197.93     95.25 o 
   5   3   7     5059.41     5184.94     98.31 o 
   6   3   7      244.28      356.39     35.49 o 
   7   3   7      184.80      284.37     45.76 o 
   8   3   7      397.62      519.06     57.71 o 
   9   3   7      300.88      250.19     53.16 o 
  10   3   7       18.90       85.59     54.74 o 
   0   4   7    34398.19    36463.72    423.64 o 
   1   4   7    10005.93    10456.35    116.58 o 
   2   4   7      249.71      304.86     22.13 o 
   3   4   7    10362.84    10949.12    128.27 o 
   4   4   7     6592.05     6333.26     87.78 o 
   5   4   7    23842.28    24352.83    528.01 o 
   6   4   7     6306.67     6389.43    166.81 o 
   7   4   7        2.53      -32.39     35.93 o 
   8   4   7     1584.64     1555.16     75.17 o 
   9   4   7      770.24     1007.89     75.23 o 
   1   5   7     4813.25     4563.84     60.14 o 
   2   5   7    27781.75    29801.45    281.96 o 
   3   5   7    50973.87    52137.04    702.93 o 
   4   5   7     5267.63     4895.82     74.59 o 
   5   5   7     2482.91     2572.20     54.09 o 
   6   5   7     5789.65     5504.20    133.36 o 
   7   5   7     4294.82     4531.41    213.74 o 
   8   5   7      423.59      455.71     55.92 o 
   9   5   7      303.83      266.13     60.69 o 
   0   6   7    14084.57    13998.76    221.07 o 
   1   6   7     1834.83     2104.18     57.42 o 
   2   6   7     3052.97     3217.95     49.63 o 
   3   6   7      540.43      712.87     39.97 o 
   4   6   7      244.25      366.99     24.78 o 
   5   6   7       79.20      113.13     22.59 o 
   6   6   7      236.25      222.84     44.73 o 
   7   6   7     1768.15     1851.35     81.00 o 
   8   6   7       53.57      200.01     49.48 o 
   9   6   7      151.76      158.88     52.97 o 
   1   7   7    17142.52    18101.80    180.50 o 
   2   7   7     1224.08     1278.16     33.56 o 
   3   7   7     7157.29     6974.44     97.00 o 
   4   7   7     1883.16     1775.97     44.05 o 
   5   7   7      789.32      859.71     36.85 o 
   6   7   7     4393.04     4434.74    154.95 o 
   7   7   7     1167.55     1298.83     69.16 o 
   8   7   7     2053.65     2119.59    135.05 o 
   9   7   7       12.68       -4.66     46.51 o 
   0   8   7    22443.66    24341.48    398.77 o 
   1   8   7    30153.19    31216.62    379.97 o 
   2   8   7      506.45      561.38     23.54 o 
   3   8   7     4286.87     4223.14     96.31 o 
   4   8   7     2921.42     2977.41     58.83 o 
   5   8   7     2368.88     2348.94     60.94 o 
   6   8   7     3110.29     3317.61     86.11 o 
   7   8   7      675.59      732.83     62.79 o 
   8   8   7     4275.44     4502.00    248.99 o 
   9   8   7     3108.78     3177.00    194.58 o 
   1   9   7     5717.17     5896.11     84.36 o 
   2   9   7      343.87      403.70     34.95 o 
   3   9   7     1136.41     1211.55     40.22 o 
   4   9   7     3562.26     3422.77     65.53 o 
   5   9   7        2.01       69.21     24.21 o 
   6   9   7      938.80     1250.21     58.27 o 
   7   9   7      405.91      546.23     60.85 o 
   8   9   7      877.05     1088.93     79.35 o 
   9   9   7      139.38      137.37     54.62 o 
   0  10   7    19853.16    20072.36    345.87 o 
   1  10   7     5322.31     5387.80     81.22 o 
   2  10   7      275.78      274.06     33.73 o 
   3  10   7      279.63      397.71     30.38 o 
   4  10   7     2866.54     2854.28     64.51 o 
   5  10   7     3006.13     3140.04     86.70 o 
   6  10   7       13.53       61.94     36.30 o 
   7  10   7     2500.71     2503.53    161.71 o 
   8  10   7     1167.69     1337.74     82.33 o 
   1  11   7    10287.57    10171.38    130.54 o 
   2  11   7    11813.96    11475.45    156.59 o 
   3  11   7     1439.21     1438.71     46.36 o 
   4  11   7      348.62      288.29     30.91 o 
   5  11   7     4648.55     4424.41    152.31 o 
   6  11   7     4738.27     4834.19    167.55 o 
   7  11   7     4954.08     5204.48    311.93 o 
   8  11   7      612.03      704.59     71.24 o 
   0  12   7      373.13      484.30     47.87 o 
   1  12   7     1740.89     1810.80     46.64 o 
   2  12   7      111.65      125.27     25.65 o 
   3  12   7     2208.53     2108.77     60.43 o 
   4  12   7       15.68       64.39     29.73 o 
   5  12   7      665.96      919.73     53.06 o 
   6  12   7     1817.48     1761.77     88.77 o 
   7  12   7        1.34       22.64     45.21 o 
   8  12   7      140.37      209.24     55.81 o 
   1  13   7     4439.49     4398.55     77.38 o 
   2  13   7    13279.40    12882.58    177.11 o 
   3  13   7     1158.04     1282.82     54.48 o 
   4  13   7      125.58      220.44     37.88 o 
   5  13   7      576.95      753.07     53.85 o 
   6  13   7     1978.60     1995.90     90.65 o 
   7  13   7     1349.09     1267.38     75.78 o 
   8  13   7       11.56      -41.11     52.17 o 
   0  14   7    27368.23    26926.75    392.96 o 
   1  14   7     3621.90     3404.43     83.28 o 
   2  14   7       48.19      106.42     44.50 o 
   3  14   7     3285.36     3044.51     82.90 o 
   4  14   7    11653.53    11913.52    476.76 o 
   5  14   7     8763.78     8649.21    287.64 o 
   6  14   7        2.50       22.96     37.85 o 
   7  14   7      530.33      459.00     63.34 o 
   1  15   7     3037.48     2888.00     79.40 o 
   2  15   7     3429.81     3539.56     93.61 o 
   3  15   7     2404.93     2317.62     75.49 o 
   4  15   7       64.26      100.22     37.87 o 
   5  15   7      355.78      333.95     46.50 o 
   6  15   7      451.25      528.44     89.00 o 
   7  15   7      131.14      258.17     56.41 o 
   0  16   7      304.07      229.37     49.69 o 
   1  16   7      406.94      412.01     40.97 o 
   2  16   7      891.39      739.57     54.88 o 
   3  16   7     1712.56     1628.83     67.56 o 
   4  16   7     3352.60     3235.71     92.43 o 
   5  16   7      651.37      786.72     60.43 o 
   6  16   7      150.11       85.76     48.84 o 
   1  17   7     2942.32     2704.14     81.86 o 
   2  17   7    11533.04    11613.48    231.61 o 
   3  17   7     6011.95     5903.32    130.22 o 
   4  17   7        7.22       14.39     38.07 o 
   5  17   7      485.41      541.47     62.82 o 
   6  17   7     2141.13     2260.13    108.09 o 
   0  18   7     1972.09     2041.39    109.12 o 
   1  18   7     1245.50     1176.03     62.05 o 
   2  18   7       32.69       56.03     37.11 o 
   3  18   7      537.35      554.13     55.53 o 
   4  18   7     2781.41     2852.94    113.11 o 
   5  18   7     1505.69     1627.22     82.66 o 
   1  19   7        3.42       -7.19     35.60 o 
   2  19   7       47.49       75.21     40.86 o 
   3  19   7      172.80      184.08     46.94 o 
   4  19   7      806.35      884.21     78.02 o 
   0  20   7      822.41      800.98    127.11 o 
   1  20   7     1436.73     1375.98     77.85 o 
   2  20   7      408.07      456.39     64.29 o 
   3  20   7      642.83      675.94     64.05 o 
   1  21   7      143.11      219.03     54.77 o 
   2  21   7      525.73      659.36     66.75 o 
   0   0   8    12021.68    12009.38    194.44 o 
   1   0   8    24474.86    24164.56    344.35 o 
   2   0   8      982.56      978.25     35.74 o 
   3   0   8    26574.10    26335.14    389.78 o 
   4   0   8      770.64      748.27     34.93 o 
   5   0   8    42085.59    42495.80   1268.98 o 
   6   0   8      181.13      206.15     57.75 o 
   7   0   8        4.46       40.56     51.40 o 
   8   0   8      173.30      139.65     61.90 o 
   9   0   8     7927.65     8160.94    257.39 o 
  10   0   8       80.70      117.68     76.65 o 
   1   1   8       96.14      133.96     10.90 o 
   2   1   8      907.46      910.22     32.58 o 
   3   1   8    24856.17    25996.14    250.40 o 
   4   1   8       88.56      138.66     28.96 o 
   5   1   8     3940.21     3513.36     66.86 o 
   6   1   8     1597.06     1717.89     67.74 o 
   7   1   8     9423.41     9421.63    184.19 o 
   8   1   8        1.05      -17.69     38.76 o 
   9   1   8      102.79       76.88     48.16 o 
  10   1   8        9.86       33.81     49.56 o 
   0   2   8     1260.08     1542.22     81.97 o 
   1   2   8     2295.82     2080.29     44.61 o 
   2   2   8     7180.52     7075.26     74.43 o 
   3   2   8    13586.02    13360.51    139.36 o 
   4   2   8      158.00      307.89     23.40 o 
   5   2   8     9214.26     9258.38    124.45 o 
   6   2   8      141.43      149.26     35.85 o 
   7   2   8     1563.22     1547.26     70.36 o 
   8   2   8      190.07      242.09     48.54 o 
   9   2   8        2.34      -47.12     45.24 o 
   1   3   8    28478.81    28368.35    407.45 o 
   2   3   8     3937.65     3885.35     51.44 o 
   3   3   8    52014.73    54074.07    908.42 o 
   4   3   8      281.86      383.76     24.26 o 
   5   3   8     4709.31     4724.54     78.47 o 
   6   3   8      157.81      219.64     39.64 o 
   7   3   8     9832.20     9597.41    350.12 o 
   8   3   8      115.17       63.57     43.57 o 
   9   3   8      991.91     1025.11     77.09 o 
   0   4   8     1365.48     1381.69     44.22 o 
   1   4   8    35400.64    37112.68    442.23 o 
   2   4   8      165.57      268.70     16.78 o 
   3   4   8      281.33      229.38     18.82 o 
   4   4   8     1079.52     1200.80     34.65 o 
   5   4   8     8288.14     8854.16    190.92 o 
   6   4   8      619.32      807.15     55.82 o 
   7   4   8      621.86      632.75     58.73 o 
   8   4   8       41.69      147.38     47.61 o 
   9   4   8     3955.36     3876.68    146.66 o 
   1   5   8    37043.21    39009.50    347.73 o 
   2   5   8      345.76      465.26     37.83 o 
   3   5   8     1638.22     1786.76     39.54 o 
   4   5   8     2345.74     2302.71     63.35 o 
   5   5   8     3743.37     3898.98     69.08 o 
   6   5   8      113.96      190.65     38.43 o 
   7   5   8        7.96        4.90     39.10 o 
   8   5   8      175.44      170.69     50.22 o 
   9   5   8      100.17       32.71     47.58 o 
   0   6   8     1733.80     1918.14     42.77 o 
   1   6   8    56440.51    58869.68    574.09 o 
   2   6   8      108.84      102.03     12.33 o 
   3   6   8    29000.71    29177.52    404.09 o 
   4   6   8     3245.69     3159.60     58.25 o 
   5   6   8    10041.88    10529.03    243.05 o 
   6   6   8       19.61       20.47     33.45 o 
   7   6   8     4862.94     5007.46    236.85 o 
   8   6   8     1239.06     1248.96     84.10 o 
   9   6   8     2521.08     2480.80    148.36 o 
   1   7   8    30863.50    31591.14    354.14 o 
   2   7   8      150.14      208.41     17.57 o 
   3   7   8     8826.32     8823.48    139.61 o 
   4   7   8      151.60      186.75     30.22 o 
   5   7   8     5636.96     5741.65    136.93 o 
   6   7   8     1070.68     1235.96     64.57 o 
   7   7   8     1737.13     1754.33    150.37 o 
   8   7   8       95.72      178.30     51.77 o 
   9   7   8      426.81      375.39     69.61 o 
   0   8   8     1573.68     1523.99     45.49 o 
   1   8   8    13195.81    14319.08    160.88 o 
   2   8   8     1641.85     1699.44     55.25 o 
   3   8   8     1144.09     1230.93     36.84 o 
   4   8   8      452.97      562.88     33.29 o 
   5   8   8     1092.37     1246.54     57.67 o 
   6   8   8        5.10       66.18     39.07 o 
   7   8   8      106.89       70.43     44.08 o 
   8   8   8        4.53      240.36     61.12 o 
   9   8   8      484.24      448.84     66.09 o 
   1   9   8    42351.43    43205.66    513.87 o 
   2   9   8        3.74       49.63     19.78 o 
   3   9   8    19313.19    19937.96    300.41 o 
   4   9   8      796.85      786.89     35.28 o 
   5   9   8     6907.89     6988.73    206.96 o 
   6   9   8     5452.09     5546.39    229.21 o 
   7   9   8     8516.91     8807.64    320.57 o 
   8   9   8       74.70      144.24     53.34 o 
   9   9   8       21.63       78.57     53.51 o 
   0  10   8     2865.65     3029.01     89.25 o 
   1  10   8    18648.09    18950.74    272.59 o 
   2  10   8       13.73       14.54     19.96 o 
   3  10   8    22640.64    22601.23    422.20 o 
   4  10   8       97.25      101.47     30.80 o 
   5  10   8     3339.81     3212.89     75.71 o 
   6  10   8      269.13      267.86     50.13 o 
   7  10   8     1670.61     1602.06     81.11 o 
   8  10   8      496.24      628.12     68.42 o 
   1  11   8      137.27      131.45     22.95 o 
   2  11   8     1666.67     1622.43     48.38 o 
   3  11   8     2776.11     2790.03     71.36 o 
   4  11   8      696.12      693.70     40.81 o 
   5  11   8     2059.74     1929.81     61.36 o 
   6  11   8       54.89      246.85     49.91 o 
   7  11   8     1450.53     1432.32    106.91 o 
   8  11   8       58.82       71.91     48.96 o 
   0  12   8     7935.75     7628.25    144.07 o 
   1  12   8    14798.78    15289.25    198.13 o 
   2  12   8        4.13       25.72     38.61 o 
   3  12   8      377.09      456.31     35.92 o 
   4  12   8      392.96      515.12     39.59 o 
   5  12   8    14306.96    15172.00    559.57 o 
   6  12   8       38.05       -6.79     37.03 o 
   7  12   8      385.05      361.21     57.76 o 
   8  12   8      252.61      214.70     58.11 o 
   1  13   8     6805.99     6824.55    104.16 o 
   2  13   8      591.72      785.57     45.58 o 
   3  13   8     4818.90     4829.15    138.37 o 
   4  13   8       25.64        7.27     30.48 o 
   5  13   8     1762.46     1547.70     66.24 o 
   6  13   8      341.21      398.63     49.35 o 
   7  13   8     3570.25     3498.62    170.66 o 
   0  14   8        0.27      192.50     49.33 o 
   1  14   8        7.57       19.73     25.95 o 
   2  14   8       33.72       29.64     30.98 o 
   3  14   8      202.76      179.55     37.83 o 
   4  14   8      152.37      392.81     50.55 o 
   5  14   8      428.64      357.17     51.77 o 
   6  14   8        6.84      -53.22     35.48 o 
   7  14   8        3.97       -5.20     46.30 o 
   1  15   8      273.43      266.33     35.79 o 
   2  15   8     3029.75     3259.01     88.63 o 
   3  15   8     6869.44     7057.02    138.59 o 
   4  15   8        3.11       -8.65     35.21 o 
   5  15   8      837.44      785.66     66.13 o 
   6  15   8       40.00       27.84     39.18 o 
   7  15   8     6158.35     6178.65    263.17 o 
   0  16   8        3.00      -34.73     37.03 o 
   1  16   8       89.94       49.79     31.22 o 
   2  16   8        1.17      -31.66     31.51 o 
   3  16   8     1059.02     1079.99     60.12 o 
   4  16   8     1077.84     1229.16     62.50 o 
   5  16   8     4490.34     4523.32    157.11 o 
   6  16   8        0.06        2.84     43.93 o 
   1  17   8      442.61      465.11     48.80 o 
   2  17   8      255.24      580.28     90.36 o 
   3  17   8      253.91      331.24     47.92 o 
   4  17   8       14.44       21.03     39.20 o 
   5  17   8      838.76      896.98     72.56 o 
   6  17   8       33.69      105.20     51.63 o 
   0  18   8     1935.57     1975.79     95.89 o 
   1  18   8     3046.52     3068.32     91.23 o 
   2  18   8      148.45      252.39     53.66 o 
   3  18   8     3593.75     3548.05    103.22 o 
   4  18   8      585.44      702.61     60.29 o 
   5  18   8     4054.47     4202.82    192.98 o 
   1  19   8      824.71      753.13     59.10 o 
   2  19   8      790.42      807.85     64.93 o 
   3  19   8     4148.03     4080.46    112.48 o 
   4  19   8        6.15       13.65     45.33 o 
   0  20   8        1.76       68.68     66.55 o 
   1  20   8        3.94        3.25     45.71 o 
   2  20   8      505.77      560.28     75.86 o 
   3  20   8      585.54      655.03     63.26 o 
   1  21   8     5718.06     6048.15    488.94 o 
   1   1   9     3699.86     3516.71     49.17 o 
   2   1   9    45299.13    44540.72    410.20 o 
   3   1   9     8308.46     8845.24    108.06 o 
   4   1   9      549.64      491.91     22.74 o 
   5   1   9     1424.22     1271.29     50.82 o 
   6   1   9    12789.82    12879.09    223.87 o 
   7   1   9      284.74      426.91     52.45 o 
   8   1   9      232.11      252.06     52.19 o 
   9   1   9       13.64      103.49     51.64 o 
   0   2   9    74672.23    74680.27   1644.35 o 
   1   2   9     2947.71     2787.14     34.14 o 
   2   2   9       91.98      189.63     25.47 o 
   3   2   9      379.55      325.04     17.82 o 
   4   2   9    32391.25    31782.80    454.89 o 
   5   2   9     4882.81     4822.90     97.41 o 
   6   2   9       53.92       32.03     33.34 o 
   7   2   9     1753.30     1650.30     92.06 o 
   8   2   9     2418.13     2425.32     91.80 o 
   9   2   9       62.66       29.81     52.06 o 
   1   3   9        3.79       19.77     12.34 o 
   2   3   9      392.64      331.15     30.45 o 
   3   3   9       91.08       87.80     16.45 o 
   4   3   9     9613.50     9745.22    137.33 o 
   5   3   9     1085.07     1029.50     48.09 o 
   6   3   9      801.71      858.02     57.00 o 
   7   3   9      408.71      492.98     52.81 o 
   8   3   9       45.77       21.49     44.98 o 
   9   3   9      993.08     1052.84     81.76 o 
   0   4   9    24123.21    24713.29    320.85 o 
   1   4   9     6498.32     6647.83     79.55 o 
   2   4   9     2471.34     2660.64     43.23 o 
   3   4   9      231.52      270.27     23.09 o 
   4   4   9    22137.99    22404.35    369.30 o 
   5   4   9     2962.15     2866.38     74.51 o 
   6   4   9     6456.29     6574.59    142.90 o 
   7   4   9       25.83       10.99     37.90 o 
   8   4   9     4123.77     4225.44    194.55 o 
   9   4   9      146.62      300.93     57.88 o 
   1   5   9    16863.23    17220.12    198.05 o 
   2   5   9    53589.08    56360.76    805.65 o 
   3   5   9     1620.89     1718.61     36.06 o 
   4   5   9     5688.04     5752.12    138.49 o 
   5   5   9     1272.91     1308.44     69.41 o 
   6   5   9     5340.32     5373.51    137.23 o 
   7   5   9      764.59      639.71     61.41 o 
   8   5   9     2994.13     2981.97    130.80 o 
   9   5   9       53.13       61.55     49.57 o 
   0   6   9    14494.53    14640.97    188.37 o 
   1   6   9     2918.73     3116.37     44.46 o 
   2   6   9        0.00       34.66     11.49 o 
   3   6   9      491.25      630.90     41.90 o 
   4   6   9      924.66     1044.69     34.98 o 
   5   6   9      290.51      388.14     33.75 o 
   6   6   9      140.73       43.35     38.59 o 
   7   6   9     4366.87     4166.18    210.04 o 
   8   6   9       59.92       42.66     46.43 o 
   9   6   9       46.04      103.65     53.76 o 
   1   7   9        2.14       58.44     13.99 o 
   2   7   9     7215.14     7496.32    104.07 o 
   3   7   9     3599.75     3671.98     63.15 o 
   4   7   9     2439.81     2352.27     51.48 o 
   5   7   9      312.09      351.78     38.20 o 
   6   7   9     9603.72     9874.76    230.76 o 
   7   7   9      328.52      510.14     58.28 o 
   8   7   9     1987.04     2095.02    101.32 o 
   9   7   9       88.16       75.40     51.54 o 
   0   8   9    18188.40    18803.95    238.56 o 
   1   8   9      237.97      333.16     17.82 o 
   2   8   9     1589.85     1643.50     38.98 o 
   3   8   9      444.12      468.53     36.35 o 
   4   8   9     8620.79     9150.25    210.88 o 
   5   8   9      301.24      310.46     34.79 o 
   6   8   9     7487.46     7706.29    211.96 o 
   7   8   9      752.06      698.52     78.94 o 
   8   8   9     6804.01     7022.93    330.95 o 
   9   8   9     1339.06     1257.75    101.39 o 
   1   9   9        5.56       99.15     22.73 o 
   2   9   9       16.21       54.22     23.96 o 
   3   9   9       46.22      104.21     22.31 o 
   4   9   9     4000.95     4046.88     73.68 o 
   5   9   9     1947.42     1985.34     61.94 o 
   6   9   9      952.43     1000.79     59.85 o 
   7   9   9      145.64      424.69     62.79 o 
   8   9   9      318.32      296.43     59.60 o 
   0  10   9    27633.89    28240.04    399.16 o 
   1  10   9     1134.39     1301.77     63.00 o 
   2  10   9      252.32      235.43     30.51 o 
   3  10   9     2250.47     2413.79     54.66 o 
   4  10   9     7212.43     7160.97    139.19 o 
   5  10   9      608.24      774.55     47.89 o 
   6  10   9      108.44      138.56     42.23 o 
   7  10   9       15.15       49.35     45.25 o 
   8  10   9     1967.63     1923.74    126.37 o 
   1  11   9      404.60      411.20     29.63 o 
   2  11   9    12574.77    12714.03    160.83 o 
   3  11   9      206.36      200.40     29.11 o 
   4  11   9      776.16      820.18     41.03 o 
   5  11   9      751.39      682.36     46.95 o 
   6  11   9    11277.96    10941.41    636.37 o 
   7  11   9      476.68      547.81     64.15 o 
   8  11   9      960.41      938.59     79.93 o 
   0  12   9      180.22      256.09     35.71 o 
   1  12   9      103.31      181.80     30.98 o 
   2  12   9      522.30      654.68     38.80 o 
   3  12   9     2495.80     2215.55     69.00 o 
   4  12   9      124.50      126.42     35.20 o 
   5  12   9       86.74      239.59     47.14 o 
   6  12   9      824.10      818.76     70.17 o 
   7  12   9        6.00       -7.29     43.79 o 
   8  12   9      462.40      517.77     69.76 o 
   1  13   9        1.82       78.33     37.07 o 
   2  13   9    22001.82    22139.88    283.32 o 
   3  13   9      598.01      735.15     44.82 o 
   4  13   9      207.45      214.37     45.18 o 
   5  13   9      437.84      493.91     50.59 o 
   6  13   9     2133.44     2035.62    117.10 o 
   7  13   9       59.97      123.23     50.47 o 
   0  14   9    23075.11    23199.03    441.23 o 
   1  14   9      178.03      190.82     29.92 o 
   2  14   9      709.24      756.86     55.44 o 
   3  14   9     2736.39     2483.65     77.78 o 
   4  14   9    18390.29    18710.89    727.34 o 
   5  14   9      794.79      801.81     64.04 o 
   6  14   9       59.46       -6.34     42.99 o 
   7  14   9       90.00       93.59     51.68 o 
   1  15   9     1803.33     1551.94     56.25 o 
   2  15   9     6406.34     6207.37    184.13 o 
   3  15   9        1.06       78.15     37.76 o 
   4  15   9       18.09       -5.75     38.57 o 
   5  15   9      553.06      559.37     55.16 o 
   6  15   9      195.14      141.33     59.12 o 
   0  16   9     4676.25     4920.37    141.96 o 
   1  16   9        3.12        5.42     28.38 o 
   2  16   9        7.89       72.18     48.55 o 
   3  16   9      140.35      151.91     41.50 o 
   4  16   9     3952.42     3856.64    121.60 o 
   5  16   9      533.30      605.80     78.48 o 
   6  16   9        8.80       -7.20     43.55 o 
   1  17   9        3.83       -8.45     32.32 o 
   2  17   9    17180.31    17933.87    702.14 o 
   3  17   9     1775.54     1714.20     71.50 o 
   4  17   9      124.29      153.21     61.83 o 
   5  17   9      351.71      378.25     59.19 o 
   0  18   9     4360.30     4252.48    140.36 o 
   1  18   9     1829.17     1664.83     69.39 o 
   2  18   9      207.04      187.28     45.62 o 
   3  18   9      182.68      357.74     52.34 o 
   4  18   9     3405.16     3397.65    119.27 o 
   5  18   9       25.65       75.10     47.62 o 
   1  19   9      142.09      240.32     46.43 o 
   2  19   9      250.66      273.58     49.52 o 
   3  19   9        2.76       54.55     42.99 o 
   4  19   9      391.16      411.90     72.04 o 
   0  20   9     6673.44     6437.89    184.75 o 
   1  20   9      519.62      460.66     53.85 o 
   2  20   9       37.08       25.55     44.49 o 
   0   0  10    53832.52    52865.38    779.66 o 
   1   0  10    16908.74    17382.28    240.46 o 
   2   0  10     9354.89     8930.50    140.87 o 
   3   0  10      321.45      305.66     36.52 o 
   4   0  10     8272.01     8476.16    174.18 o 
   5   0  10    11122.92    10678.66    214.72 o 
   6   0  10     6626.34     6281.51    197.18 o 
   7   0  10       14.21       11.40     55.28 o 
   8   0  10     4462.17     4309.92    173.81 o 
   9   0  10     5383.33     5800.99    214.01 o 
   1   1  10     2985.88     3099.74     37.32 o 
   2   1  10    17905.94    18154.34    181.17 o 
   3   1  10       40.29       37.75     18.26 o 
   4   1  10      902.06      754.35     39.03 o 
   5   1  10       59.72       79.81     25.71 o 
   6   1  10      249.14      279.96     44.32 o 
   7   1  10     2732.63     2966.67     96.89 o 
   8   1  10     1365.78     1247.20     74.15 o 
   9   1  10      827.89      924.62     77.43 o 
   0   2  10     1730.00     1672.01    193.62 o 
   1   2  10      930.57      766.96     16.75 o 
   2   2  10      233.58      222.93     17.46 o 
   3   2  10      451.86      351.74     26.49 o 
   4   2  10     5526.13     5297.94     92.41 o 
   5   2  10     1215.71     1160.95     49.83 o 
   6   2  10      276.29      232.47     42.82 o 
   7   2  10     1026.35     1123.71     66.55 o 
   8   2  10      908.42      988.65     73.95 o 
   9   2  10      573.43      654.44     69.95 o 
   1   3  10     6180.22     5968.72     82.55 o 
   2   3  10    23616.48    23688.11    268.86 o 
   3   3  10    11290.46    10638.62    132.40 o 
   4   3  10      541.18      959.16    184.64 o 
   5   3  10     1030.11     1092.00     57.38 o 
   6   3  10     7542.10     7811.22    247.15 o 
   7   3  10     3187.75     3251.21    129.01 o 
   8   3  10     1576.19     1360.23     88.37 o 
   9   3  10       26.10       96.74     54.81 o 
   0   4  10     1897.00     1929.38     56.49 o 
   1   4  10       36.89       29.60     14.05 o 
   2   4  10     3330.72     3298.62     46.41 o 
   3   4  10       97.38      141.59     21.85 o 
   4   4  10     8094.50     8008.57    159.26 o 
   5   4  10     2727.30     2791.80    125.62 o 
   6   4  10     3018.17     3074.72    101.19 o 
   7   4  10     1158.88     1030.66     66.05 o 
   8   4  10     1618.67     1762.81     99.35 o 
   9   4  10     2503.08     2871.56    124.77 o 
   1   5  10      860.27      664.56     29.40 o 
   2   5  10     4154.09     4275.83     69.21 o 
   3   5  10     3854.48     3731.72     56.66 o 
   4   5  10      232.73      271.57     27.86 o 
   5   5  10     1377.37     1586.58     58.43 o 
   6   5  10     2295.45     2149.32     70.94 o 
   7   5  10       32.22      178.65     45.19 o 
   8   5  10      164.37      202.23     52.37 o 
   9   5  10      666.27      742.11     74.46 o 
   0   6  10    37952.56    38751.00    491.39 o 
   1   6  10     2799.38     2304.57     33.92 o 
   2   6  10       37.67       69.08     12.03 o 
   3   6  10    16844.29    17124.68    228.87 o 
   4   6  10    18093.83    18635.61    404.54 o 
   5   6  10     5136.75     5205.97    107.37 o 
   6   6  10      167.14      126.45     38.50 o 
   7   6  10     1963.09     2189.31     88.11 o 
   8   6  10     2222.66     2124.06    111.62 o 
   9   6  10      612.02      796.82     77.97 o 
   1   7  10     3985.08     3788.06     46.51 o 
   2   7  10    17888.60    17617.45    290.89 o 
   3   7  10      972.57     1059.68     34.79 o 
   4   7  10       97.54      138.88     25.92 o 
   5   7  10      814.42      904.75     50.10 o 
   6   7  10     1002.68     1121.66     58.43 o 
   7   7  10      829.85     1045.70     98.47 o 
   8   7  10      283.28      280.23     57.03 o 
   9   7  10       34.43       31.13     53.58 o 
   0   8  10    11782.87    11666.56    198.93 o 
   1   8  10     1299.79     1325.05     35.12 o 
   2   8  10      301.07      423.90     33.23 o 
   3   8  10      788.20      806.74     33.32 o 
   4   8  10      937.29      861.60     41.19 o 
   5   8  10      942.69     1230.22     78.49 o 
   6   8  10        5.09      138.24     39.64 o 
   7   8  10       20.26       97.77     47.73 o 
   8   8  10      222.74      366.55     59.96 o 
   1   9  10     9818.55     9531.39    105.79 o 
   2   9  10    26428.93    26770.95    370.37 o 
   3   9  10     3073.96     3068.23    110.73 o 
   4   9  10     2517.19     2342.88     61.99 o 
   5   9  10     4160.08     4406.22    103.22 o 
   6   9  10     6759.19     6628.58    203.08 o 
   7   9  10     4441.52     4404.25    135.64 o 
   8   9  10      255.89      188.78     57.13 o 
   0  10  10    28439.97    28815.28    408.14 o 
   1  10  10     8754.54     8888.09    119.65 o 
   2  10  10       55.20      111.55     50.19 o 
   3  10  10      345.06      547.90     37.95 o 
   4  10  10     6834.88     7187.46    151.64 o 
   5  10  10     4868.50     5060.97    125.43 o 
   6  10  10      556.33      644.69     57.31 o 
   7  10  10     1765.93     1749.12    119.92 o 
   8  10  10      180.85      145.62     54.20 o 
   1  11  10     1411.62     1385.39     43.08 o 
   2  11  10       94.11      155.01     28.32 o 
   3  11  10       30.69       48.32     24.06 o 
   4  11  10      133.92      168.58     33.64 o 
   5  11  10        1.46        1.04     34.66 o 
   6  11  10     1109.99     1191.12     63.59 o 
   7  11  10     1197.27     1237.26    101.92 o 
   8  11  10      147.26      144.70     56.01 o 
   0  12  10     5794.37     5564.01    119.45 o 
   1  12  10     6583.72     6498.37    100.21 o 
   2  12  10      219.23      219.62     31.12 o 
   3  12  10      733.13      871.05     42.63 o 
   4  12  10    10590.17    10629.47    222.83 o 
   5  12  10     2602.44     2736.85     95.94 o 
   6  12  10     1243.97     1296.66     76.42 o 
   7  12  10       57.57       50.70     47.76 o 
   1  13  10      118.72      152.02     27.87 o 
   2  13  10     4600.10     4883.32    104.80 o 
   3  13  10     8290.76     8567.09    136.96 o 
   4  13  10     1495.41     1427.17     62.52 o 
   5  13  10      100.91      199.07     60.55 o 
   6  13  10     3156.92     3241.66    110.59 o 
   7  13  10     1931.85     1847.12     90.52 o 
   0  14  10      110.34      217.68     40.20 o 
   1  14  10      122.81      216.98     31.01 o 
   2  14  10      348.60      294.44     45.58 o 
   3  14  10      310.77      404.67     45.99 o 
   4  14  10       64.08      184.18     40.22 o 
   5  14  10       28.82      -31.83     38.85 o 
   6  14  10       48.20      -34.17     45.60 o 
   7  14  10       18.71       13.88     48.43 o 
   1  15  10     1002.17     1026.24     49.27 o 
   2  15  10     5287.11     5212.62    141.55 o 
   3  15  10     5128.01     5081.24    115.19 o 
   4  15  10      523.50      580.28     52.46 o 
   5  15  10       82.16       91.52     47.14 o 
   6  15  10     1972.89     2042.21    113.68 o 
   0  16  10     3637.82     3732.44    122.49 o 
   1  16  10     1203.96     1311.97     55.69 o 
   2  16  10      413.06      446.10     50.59 o 
   3  16  10      747.75      697.24     62.97 o 
   4  16  10     1310.83     1305.28     72.80 o 
   5  16  10     1128.10     1179.51    105.52 o 
   6  16  10      666.54      692.65     72.44 o 
   1  17  10     1173.94     1070.27     55.97 o 
   2  17  10      379.09      464.18     53.25 o 
   3  17  10       88.90      200.36     48.72 o 
   4  17  10      102.88       76.12     46.73 o 
   5  17  10      652.01      560.82     67.92 o 
   0  18  10     6666.77     6301.07    174.67 o 
   1  18  10     5449.63     5243.17    112.04 o 
   2  18  10        0.36       16.17     40.54 o 
   3  18  10     1518.01     1483.80     79.06 o 
   4  18  10     3032.36     3292.04    150.80 o 
   1  19  10     2486.04     2404.96     84.36 o 
   2  19  10     2333.59     2305.68    185.07 o 
   3  19  10     1422.65     1447.08     94.28 o 
   0  20  10       29.83       92.65     55.80 o 
   1  20  10      747.86      705.98     62.20 o 
   2  20  10       63.20       43.50     44.40 o 
   1   1  11    21297.06    20611.29    260.49 o 
   2   1  11     4638.92     4469.06     60.80 o 
   3   1  11     4951.44     4627.36     91.56 o 
   4   1  11       63.58       66.96     23.12 o 
   5   1  11     8855.53     8704.36    133.15 o 
   6   1  11      343.43      472.45     56.05 o 
   7   1  11     6314.98     6472.87    149.78 o 
   8   1  11      249.23      335.70     68.73 o 
   9   1  11      323.64      324.36     60.05 o 
   0   2  11     5740.77     5533.16     78.95 o 
   1   2  11    26855.40    25762.16    263.95 o 
   2   2  11      952.57      794.59     20.88 o 
   3   2  11    17667.91    17012.39    237.14 o 
   4   2  11     4142.03     4101.33     95.94 o 
   5   2  11     4048.35     3984.18    103.98 o 
   6   2  11      865.16      803.40     60.27 o 
   7   2  11     2888.12     2806.01     95.80 o 
   8   2  11       69.44       76.98     47.97 o 
   9   2  11     2954.39     3109.41    113.10 o 
   1   3  11     1272.56     1305.77     25.00 o 
   2   3  11     1080.27     1017.43     54.34 o 
   3   3  11       41.51       29.43     17.79 o 
   4   3  11     3477.82     3369.96     70.24 o 
   5   3  11      670.80      608.64     50.36 o 
   6   3  11      111.43      279.97     39.94 o 
   7   3  11      383.48      349.31     54.59 o 
   8   3  11        7.36      117.54     48.47 o 
   9   3  11       44.85      129.48     53.79 o 
   0   4  11       48.83      148.83     48.15 o 
   1   4  11     9500.77     8965.39    145.76 o 
   2   4  11      247.53      263.64     14.24 o 
   3   4  11     5266.20     5129.46     71.65 o 
   4   4  11      459.37      595.07     36.90 o 
   5   4  11    11143.92    10706.09    248.73 o 
   6   4  11      772.37      975.62     56.24 o 
   7   4  11     1360.47     1323.15     71.58 o 
   8   4  11      235.74      392.09     71.09 o 
   9   4  11     8056.87     8281.64    361.58 o 
   1   5  11    15581.06    15223.39    212.36 o 
   2   5  11     5062.74     5540.83    113.36 o 
   3   5  11    19591.72    20361.50    330.80 o 
   4   5  11       13.33       20.56     26.72 o 
   5   5  11     3512.48     3409.73     97.70 o 
   6   5  11       25.94       86.95     38.35 o 
   7   5  11     9884.18     9893.58    436.82 o 
   8   5  11      148.21      216.54     54.89 o 
   9   5  11       28.76      144.92     54.81 o 
   0   6  11      646.04      701.99     53.77 o 
   1   6  11       14.96       21.08     10.98 o 
   2   6  11      256.70      233.78     27.92 o 
   3   6  11     7713.17     7740.39    105.06 o 
   4   6  11      229.26      643.14     70.22 o 
   5   6  11       65.87      162.09     42.45 o 
   6   6  11        0.33      -24.06     32.55 o 
   7   6  11     1662.07     1531.06     78.07 o 
   8   6  11        0.76      102.45     50.19 o 
   9   6  11       87.45       40.31     54.04 o 
   1   7  11     2705.97     2627.83     38.16 o 
   2   7  11        3.04      106.45     27.20 o 
   3   7  11    13544.73    13360.34    221.72 o 
   4   7  11     1159.48     1136.73     51.60 o 
   5   7  11     1200.34     1163.46     56.37 o 
   6   7  11      177.30      248.18     44.01 o 
   7   7  11     6941.75     7009.23    268.10 o 
   8   7  11      379.48      224.25     55.96 o 
   0   8  11      864.66     1003.20     34.10 o 
   1   8  11     7077.57     7247.47     75.79 o 
   2   8  11      312.91      417.52     22.07 o 
   3   8  11      900.52      786.51     34.66 o 
   4   8  11       13.62        5.07     28.68 o 
   5   8  11    32011.21    33020.69    773.26 o 
   6   8  11     1369.71     1439.73     65.15 o 
   7   8  11      620.10      562.49     65.00 o 
   8   8  11      297.99      360.36     62.34 o 
   1   9  11       20.52       21.69     17.37 o 
   2   9  11      336.57      519.04     55.09 o 
   3   9  11     1630.53     1572.65     50.26 o 
   4   9  11     1323.35     1309.02     57.06 o 
   5   9  11     1837.14     1851.44     75.11 o 
   6   9  11       19.93      250.86     58.39 o 
   7   9  11      781.00      983.53     82.51 o 
   8   9  11       55.06      -39.33     46.00 o 
   0  10  11     4425.59     4524.49     90.40 o 
   1  10  11     6138.02     6202.35     87.80 o 
   2  10  11       21.95       22.30     19.79 o 
   3  10  11     8251.98     8204.21    150.34 o 
   4  10  11      273.30      419.38     44.71 o 
   5  10  11     7270.99     7111.65    225.62 o 
   6  10  11        4.52      -15.95     38.25 o 
   7  10  11      281.72      260.79     57.30 o 
   8  10  11       14.43      -55.64     48.04 o 
   1  11  11    11232.06    11211.96    136.05 o 
   2  11  11      150.44      110.56     22.80 o 
   3  11  11     8995.11     9013.56    186.36 o 
   4  11  11       54.95       51.13     34.10 o 
   5  11  11     2016.35     2074.42     74.90 o 
   6  11  11      876.12      944.42     64.53 o 
   7  11  11     5228.59     5527.07    301.29 o 
   8  11  11      156.01       99.75     55.22 o 
   0  12  11      326.34      383.68     41.77 o 
   1  12  11       31.51       43.19     23.70 o 
   2  12  11      524.78      615.71     34.90 o 
   3  12  11     3089.81     3011.65     96.24 o 
   4  12  11       88.13      226.81     41.47 o 
   5  12  11     1189.41     1161.02     60.73 o 
   6  12  11       42.33      136.02     49.65 o 
   7  12  11      294.75      322.11     63.04 o 
   1  13  11     8912.07     8971.64    129.06 o 
   2  13  11     1535.57     1586.53     52.15 o 
   3  13  11    10794.82    10779.09    162.88 o 
   4  13  11       18.80       17.25     39.74 o 
   5  13  11     1451.56     1317.74     73.10 o 
   6  13  11      323.51      453.16     59.71 o 
   7  13  11      854.01      799.12     76.35 o 
   0  14  11     1558.48     1390.45     65.89 o 
   1  14  11    17350.50    17507.16    214.87 o 
   2  14  11       14.61        3.31     29.86 o 
   3  14  11     8931.14     9330.95    219.44 o 
   4  14  11     1097.62     1038.35     68.99 o 
   5  14  11     3280.74     3289.57    109.11 o 
   6  14  11      343.03      302.83     58.25 o 
   1  15  11      332.91      457.68     42.12 o 
   2  15  11      387.49      543.32     50.13 o 
   3  15  11      689.52      816.29     64.67 o 
   4  15  11       92.65      135.99     39.73 o 
   5  15  11      680.42      781.53     72.20 o 
   6  15  11       12.76        7.75     47.19 o 
   0  16  11        0.38       42.76     44.35 o 
   1  16  11     6101.35     5754.93    112.71 o 
   2  16  11      201.05      178.32     44.05 o 
   3  16  11     1394.05     1296.95     84.70 o 
   4  16  11      241.25      216.26     51.88 o 
   5  16  11     1314.84     1331.83     80.87 o 
   1  17  11     8144.28     8204.00    144.00 o 
   2  17  11      907.86      943.86     78.35 o 
   3  17  11     8119.03     7955.62    272.90 o 
   4  17  11        1.83      -32.85     42.21 o 
   5  17  11     1563.13     1460.64     86.78 o 
   0  18  11      290.18      507.22     68.15 o 
   1  18  11     1321.53     1427.70     61.97 o 
   2  18  11      174.35      120.18     49.47 o 
   3  18  11     1491.59     1431.72     80.07 o 
   4  18  11      354.64      441.45     61.21 o 
   1  19  11      232.16      273.90     48.16 o 
   2  19  11      242.72      323.79     57.82 o 
   3  19  11     1087.74     1159.44     85.44 o 
   0  20  11       18.94       66.27     54.65 o 
   1  20  11     3914.75     3855.30    108.02 o 
   0   0  12    90071.74    90491.20   1476.62 o 
   1   0  12     8272.26     7509.72     98.66 o 
   2   0  12    20851.23    21592.66    303.73 o 
   3   0  12     3754.91     3426.49     76.18 o 
   4   0  12    11183.71    11289.69    220.68 o 
   5   0  12      941.72      806.09     63.07 o 
   6   0  12     9339.74     9429.42    262.01 o 
   7   0  12     1053.25     1087.99     99.18 o 
   8   0  12     5571.47     5711.82    226.64 o 
   9   0  12      649.02      610.22    101.34 o 
   1   1  12     3651.46     3898.44     44.52 o 
   2   1  12    15515.48    15501.20    161.29 o 
   3   1  12       84.23       90.65     30.67 o 
   4   1  12     1260.15     1176.29     43.49 o 
   5   1  12      203.14      253.44     35.30 o 
   6   1  12      958.48     1107.65     56.59 o 
   7   1  12      429.39      448.54     56.80 o 
   8   1  12     3403.67     3396.39    113.02 o 
   9   1  12        1.11      -65.88     48.73 o 
   0   2  12    14505.05    14127.71    243.86 o 
   1   2  12     5622.77     5866.60     70.71 o 
   2   2  12        5.22       15.72     11.56 o 
   3   2  12      605.94      668.04     31.00 o 
   4   2  12     3340.30     3228.12     69.87 o 
   5   2  12      197.03      207.44     30.67 o 
   6   2  12       15.54      -18.00     32.46 o 
   7   2  12       55.65       84.05     46.23 o 
   8   2  12     1569.63     1620.78     83.44 o 
   9   2  12      620.24      675.23     75.04 o 
   1   3  12     3929.60     3746.34     70.32 o 
   2   3  12    40855.38    40388.70    558.34 o 
   3   3  12     3230.04     3079.37     58.19 o 
   4   3  12     2002.70     2090.79     59.45 o 
   5   3  12      758.77      836.14     49.52 o 
   6   3  12     8439.43     8751.41    226.88 o 
   7   3  12     1041.15      987.76     71.83 o 
   8   3  12     1709.23     1816.54     87.72 o 
   9   3  12       22.00       63.42     54.62 o 
   0   4  12       27.75      109.01     36.39 o 
   1   4  12      447.47      397.16     17.04 o 
   2   4  12     5119.21     4920.03    112.85 o 
   3   4  12     2904.64     2856.79     56.91 o 
   4   4  12    12552.93    12583.79    171.61 o 
   5   4  12      462.44      532.27     44.65 o 
   6   4  12     2796.75     2844.43     84.05 o 
   7   4  12       35.69        2.96     43.09 o 
   8   4  12     2325.33     2368.44    114.71 o 
   9   4  12       33.19      256.24     68.09 o 
   1   5  12     1951.64     1953.40     31.69 o 
   2   5  12     7926.86     8504.43    132.19 o 
   3   5  12      382.73      604.99     36.12 o 
   4   5  12      144.43      193.44     29.99 o 
   5   5  12        6.65      -14.51     29.26 o 
   6   5  12     2026.05     2009.12     88.59 o 
   7   5  12     1172.05     1266.14     72.41 o 
   8   5  12      166.23      123.70     52.65 o 
   9   5  12        2.78       59.42     54.64 o 
   0   6  12    42362.52    41330.48    682.17 o 
   1   6  12     1095.00      991.21     23.50 o 
   2   6  12      442.48      489.72     24.36 o 
   3   6  12      488.91      601.37     33.71 o 
   4   6  12    27190.45    27736.06    728.58 o 
   5   6  12     2526.73     2409.22     80.50 o 
   6   6  12       24.88       13.91     36.92 o 
   7   6  12        0.56       56.09     47.34 o 
   8   6  12     2372.76     2596.22    136.67 o 
   1   7  12      444.98      491.54     20.21 o 
   2   7  12    17987.66    18239.42    224.27 o 
   3   7  12     2289.34     2308.98     54.61 o 
   4   7  12        2.55       23.05     29.17 o 
   5   7  12       11.51      -17.41     33.67 o 
   6   7  12     2764.41     2921.99    142.86 o 
   7   7  12      676.53      896.12     72.31 o 
   8   7  12        3.57      -64.81     43.20 o 
   0   8  12     9405.74     9444.19    132.07 o 
   1   8  12      413.55      432.29     22.08 o 
   2   8  12      444.19      482.69     34.46 o 
   3   8  12       70.32        6.01     24.59 o 
   4   8  12     1343.30     1602.66     62.03 o 
   5   8  12     1480.94     1923.15    122.44 o 
   6   8  12       85.93       62.96     39.92 o 
   7   8  12      368.48      443.59     60.73 o 
   8   8  12       12.28      -68.60     45.73 o 
   1   9  12      200.26      188.71     20.74 o 
   2   9  12    25376.52    25954.72    437.68 o 
   3   9  12     3518.47     3262.18     74.11 o 
   4   9  12      897.28      985.08     53.80 o 
   5   9  12      404.23      579.27     72.73 o 
   6   9  12     9928.67     9845.90    417.62 o 
   7   9  12      877.57      790.69     73.80 o 
   8   9  12      303.64      248.86     60.39 o 
   0  10  12    41000.54    43076.18    526.06 o 
   1  10  12       94.56      133.13     21.23 o 
   2  10  12      278.56      283.77     31.27 o 
   3  10  12        5.89       32.46     24.90 o 
   4  10  12     9438.53     9279.03    204.45 o 
   5  10  12     1881.13     1959.89     73.38 o 
   6  10  12      111.68      131.82     41.79 o 
   7  10  12        8.28        6.92     48.71 o 
   8  10  12      379.48      393.38     69.86 o 
   1  11  12     1415.65     1403.72     41.94 o 
   2  11  12      684.64      728.90     35.77 o 
   3  11  12       21.96       13.38     31.94 o 
   4  11  12      566.95      614.22     52.30 o 
   5  11  12      564.02      588.66     54.70 o 
   6  11  12      746.08      836.31     64.81 o 
   7  11  12      140.16      285.93     58.70 o 
   0  12  12     8211.35     8610.60    163.18 o 
   1  12  12     2568.86     2395.32     54.22 o 
   2  12  12       41.21      123.64     25.66 o 
   3  12  12     2678.48     2638.42     79.22 o 
   4  12  12     8827.21     8778.53    200.40 o 
   5  12  12      575.80      514.85     59.34 o 
   6  12  12     1925.01     2054.16    159.49 o 
   7  12  12      144.05       88.92     54.09 o 
   1  13  12      763.81      846.17     39.17 o 
   2  13  12     7654.25     7624.79    110.38 o 
   3  13  12     2528.53     2433.33     76.86 o 
   4  13  12     1295.18     1222.87     60.76 o 
   5  13  12       14.14      -25.55     41.47 o 
   6  13  12     4606.33     4628.59    178.78 o 
   7  13  12      183.25      156.38     56.94 o 
   0  14  12      833.32      752.22     58.28 o 
   1  14  12       28.41      178.45     30.90 o 
   2  14  12      865.71      727.64     45.52 o 
   3  14  12      239.00      358.79     51.24 o 
   4  14  12       35.39       27.45     45.28 o 
   5  14  12       30.07       68.35     44.45 o 
   6  14  12      209.38      185.31     55.97 o 
   1  15  12     4137.58     4091.98     84.26 o 
   2  15  12     5597.94     5623.55    112.19 o 
   3  15  12      268.20      243.41     44.81 o 
   4  15  12      897.75      951.01     72.55 o 
   5  15  12      480.39      558.52     66.10 o 
   6  15  12     1875.70     1845.76    171.96 o 
   0  16  12     4631.04     4465.10    198.16 o 
   1  16  12     2547.02     2590.30     68.72 o 
   2  16  12      487.04      431.87     51.01 o 
   3  16  12      435.63      461.32     52.44 o 
   4  16  12     2131.87     1929.95     87.43 o 
   5  16  12      394.65      431.53     61.36 o 
   1  17  12       99.69      262.58     40.85 o 
   2  17  12      508.08      581.86     61.94 o 
   3  17  12       19.74      129.82     42.52 o 
   4  17  12      433.70      344.32     60.07 o 
   0  18  12     7815.81     7585.55    197.58 o 
   1  18  12     1023.93     1068.11     60.62 o 
   2  18  12      436.36      501.18     63.22 o 
   3  18  12       62.39       40.41     42.05 o 
   1  19  12     1711.58     1717.02     69.39 o 
   2  19  12     4006.65     3927.72    125.50 o 
   1   1  13     6313.10     6544.81     64.01 o 
   2   1  13    12818.95    12498.83    136.21 o 
   3   1  13     2589.47     2648.89     53.40 o 
   4   1  13      942.78      906.31     40.93 o 
   5   1  13     3474.81     3445.58     96.32 o 
   6   1  13     9753.58     9352.15    164.74 o 
   7   1  13     1492.18     1595.15     78.20 o 
   8   1  13      701.97      870.86     74.74 o 
   9   1  13      186.62      133.58     58.79 o 
   0   2  13    41931.44    40996.18    541.93 o 
   1   2  13    11716.88    11549.51    100.79 o 
   2   2  13     1127.92      906.11     28.46 o 
   3   2  13     8107.10     8021.98    144.59 o 
   4   2  13     7683.10     7324.63    121.98 o 
   5   2  13      671.97      660.59     43.80 o 
   6   2  13      658.70      768.50     55.26 o 
   7   2  13     1355.55     1292.91     72.77 o 
   8   2  13     2443.64     2516.03    100.39 o 
   9   2  13      162.16      250.15     72.70 o 
   1   3  13      841.44      847.91     22.62 o 
   2   3  13      855.95      971.01     67.93 o 
   3   3  13      524.44      499.18     35.24 o 
   4   3  13      372.58      428.32     36.57 o 
   5   3  13     6387.90     5961.08    107.57 o 
   6   3  13      188.91      176.65     40.55 o 
   7   3  13      237.19      256.55     52.26 o 
   8   3  13       13.13       46.72     49.21 o 
   9   3  13      118.90      205.69     59.85 o 
   0   4  13    35259.07    34579.51    647.15 o 
   1   4  13     2838.07     2890.69     39.47 o 
   2   4  13     3298.46     2969.28     55.44 o 
   3   4  13      464.92      566.26     32.85 o 
   4   4  13    11297.58    11274.76    185.23 o 
   5   4  13     4667.21     4444.28    113.95 o 
   6   4  13      300.26      274.16     43.29 o 
   7   4  13       14.30       -4.98     42.71 o 
   8   4  13     2881.85     2678.51    117.97 o 
   1   5  13     4210.84     4333.16     65.49 o 
   2   5  13    22944.96    23080.92    398.36 o 
   3   5  13     7116.51     6984.13    102.19 o 
   4   5  13     4102.39     4008.88     82.32 o 
   5   5  13      426.11      478.46     45.98 o 
   6   5  13     8184.74     8114.35    279.10 o 
   7   5  13     1535.78     1506.97     83.45 o 
   8   5  13      383.88      296.36     59.28 o 
   0   6  13     2707.49     2875.43    105.21 o 
   1   6  13        1.70        8.93     12.03 o 
   2   6  13      581.46      693.79     28.60 o 
   3   6  13     3820.28     3900.98    161.29 o 
   4   6  13      350.24      471.47     36.77 o 
   5   6  13       18.82       24.33     33.25 o 
   6   6  13      622.48      613.01     54.96 o 
   7   6  13      148.01      102.32     48.81 o 
   8   6  13        4.76      -44.68     47.89 o 
   1   7  13       78.29       96.12     18.02 o 
   2   7  13    17181.56    17396.28    238.32 o 
   3   7  13     4080.80     4054.14    106.42 o 
   4   7  13      228.71      318.17     40.04 o 
   5   7  13       64.46       59.02     36.92 o 
   6   7  13     3781.59     3839.14    253.85 o 
   7   7  13     2067.61     2207.13     81.54 o 
   8   7  13      372.15      358.29     62.18 o 
   0   8  13    14505.09    14282.95    263.22 o 
   1   8  13      325.98      295.38     21.19 o 
   2   8  13      167.64      145.94     22.78 o 
   3   8  13       38.91       64.20     26.39 o 
   4   8  13    18305.64    17922.22    414.65 o 
   5   8  13     7169.03     7312.86    164.14 o 
   6   8  13      502.13      448.51     51.40 o 
   7   8  13      135.06      160.27     46.77 o 
   8   8  13     1779.78     1844.77     92.96 o 
   1   9  13        1.86      -15.33     17.24 o 
   2   9  13      860.44      899.52     35.59 o 
   3   9  13       48.58       95.06     28.60 o 
   4   9  13       23.39       17.99     34.46 o 
   5   9  13       94.72      113.96     39.60 o 
   6   9  13      787.82     1048.60     67.32 o 
   7   9  13      625.97      737.05     64.38 o 
   8   9  13       11.01      -37.33     49.73 o 
   0  10  13     1833.39     2149.29     71.07 o 
   1  10  13     3519.75     3363.85     62.54 o 
   2  10  13      627.43      729.50     39.53 o 
   3  10  13     1889.19     1831.40     59.28 o 
   4  10  13     7467.12     7397.83    173.23 o 
   5  10  13      936.94     1194.49     61.45 o 
   6  10  13      878.01      908.27     65.14 o 
   7  10  13      165.22      202.82     51.94 o 
   1  11  13     3267.00     3153.64     61.76 o 
   2  11  13    13644.41    13490.64    254.07 o 
   3  11  13      223.16      222.31     36.34 o 
   4  11  13      112.42      232.81     84.32 o 
   5  11  13      789.47      768.48     59.17 o 
   6  11  13     3327.48     3381.12    115.85 o 
   7  11  13     2698.74     2617.29    107.50 o 
   0  12  13      668.83      672.78     51.40 o 
   1  12  13        0.36       54.63     23.28 o 
   2  12  13      114.68      178.09     31.01 o 
   3  12  13       27.15       42.19     36.47 o 
   4  12  13      586.13      673.89     55.45 o 
   5  12  13       72.26      138.91     42.81 o 
   6  12  13       29.33       66.95     56.22 o 
   7  12  13       45.89       30.08     52.66 o 
   1  13  13     4533.73     4433.23     79.25 o 
   2  13  13     5605.84     5696.62    100.57 o 
   3  13  13     2487.71     2502.12     80.44 o 
   4  13  13      423.39      352.68     47.19 o 
   5  13  13      716.59      666.04     66.18 o 
   6  13  13      924.27     1030.70     80.87 o 
   0  14  13     7598.34     7852.97    169.45 o 
   1  14  13     3040.70     3105.34     67.51 o 
   2  14  13      696.60      794.10     46.47 o 
   3  14  13     3944.99     3709.31     97.74 o 
   4  14  13     4907.59     4814.54    132.03 o 
   5  14  13     1256.60     1223.26     78.65 o 
   6  14  13      964.91     1178.34     88.99 o 
   1  15  13     1286.97     1291.94     47.39 o 
   2  15  13      992.99     1078.80     55.98 o 
   3  15  13      158.41      124.35     45.69 o 
   4  15  13       22.62       18.03     44.95 o 
   5  15  13      744.95      775.91     73.50 o 
   0  16  13     3609.78     3757.09    127.20 o 
   1  16  13      493.20      610.53     50.90 o 
   2  16  13       78.34       42.52     34.52 o 
   3  16  13      881.23      858.09     71.87 o 
   4  16  13     1405.81     1300.64     77.31 o 
   5  16  13      481.78      568.69     76.67 o 
   1  17  13      946.39     1066.44     65.54 o 
   2  17  13     5107.13     5285.68    142.73 o 
   3  17  13     3407.09     3094.38    108.37 o 
   4  17  13       83.42       48.74     49.08 o 
   0  18  13      862.76      964.69     84.04 o 
   1  18  13     1043.03     1086.28     70.81 o 
   2  18  13       88.52       73.65     54.19 o 
   3  18  13     1038.23     1129.26     77.60 o 
   1  19  13        3.00       82.17     44.96 o 
   0   0  14     2048.69     1603.76     60.03 o 
   1   0  14    31312.41    30439.16    409.82 o 
   2   0  14     1391.49     1334.14     48.27 o 
   3   0  14     4966.78     4896.57    123.15 o 
   4   0  14      739.52      650.04     58.99 o 
   5   0  14    16174.41    16244.09    480.19 o 
   6   0  14     1624.88     1396.89     80.79 o 
   7   0  14     1327.69     1372.06    145.75 o 
   8   0  14      111.74       88.60     77.35 o 
   1   1  14     7349.03     6953.13     81.77 o 
   2   1  14      308.26      422.41     31.69 o 
   3   1  14     5871.67     5522.41     94.05 o 
   4   1  14      213.74      158.28     28.90 o 
   5   1  14     1969.71     1959.18     62.67 o 
   6   1  14        1.73      173.06     35.57 o 
   7   1  14     3306.07     3232.57    107.67 o 
   8   1  14     1091.27     1163.13     84.65 o 
   0   2  14     2127.88     2639.67    117.32 o 
   1   2  14     8302.90     7884.30     98.48 o 
   2   2  14      267.84      241.81     23.23 o 
   3   2  14     1413.52     1325.97     41.07 o 
   4   2  14       22.59       54.43     26.28 o 
   5   2  14     1060.11      919.42     47.45 o 
   6   2  14       79.60       77.68     38.21 o 
   7   2  14      356.17      436.05     60.69 o 
   8   2  14       16.66       45.12     47.47 o 
   1   3  14    16139.49    15835.72    224.95 o 
   2   3  14      363.27      344.60     24.37 o 
   3   3  14    18294.57    18167.64    281.45 o 
   4   3  14      968.62      993.44     44.74 o 
   5   3  14     2615.42     2558.96     70.02 o 
   6   3  14       53.47       63.83     38.11 o 
   7   3  14     6400.04     6293.66    197.82 o 
   8   3  14        0.80      -19.58     50.36 o 
   0   4  14     2237.84     2471.09    136.82 o 
   1   4  14     7310.77     7215.22     83.38 o 
   2   4  14     2749.41     2564.45     49.57 o 
   3   4  14     5548.11     5437.15    103.25 o 
   4   4  14      199.52      247.05     41.52 o 
   5   4  14     3953.10     3884.32    101.70 o 
   6   4  14      339.68      373.96     46.91 o 
   7   4  14      334.20      329.13     56.27 o 
   8   4  14       11.83       75.88     50.47 o 
   1   5  14      497.46      511.26     25.14 o 
   2   5  14     2379.66     2498.29     81.27 o 
   3   5  14     2968.04     2955.41     62.21 o 
   4   5  14     1110.85     1053.41     58.72 o 
   5   5  14      991.75      933.07     56.10 o 
   6   5  14       13.72      110.98     39.05 o 
   7   5  14      894.54      855.18     64.01 o 
   8   5  14      426.45      387.44     64.88 o 
   0   6  14     3133.61     2926.59     68.58 o 
   1   6  14    11921.94    11984.42    166.26 o 
   2   6  14      665.35      627.39     35.74 o 
   3   6  14     7697.53     7674.33    111.91 o 
   4   6  14     1909.21     1900.61     88.30 o 
   5   6  14     8707.51     8621.62    241.31 o 
   6   6  14      599.83      598.39     55.12 o 
   7   6  14      600.58      631.31     69.92 o 
   8   6  14       56.00       20.48     49.48 o 
   1   7  14     4764.08     4825.46     91.97 o 
   2   7  14     1189.88     1292.06     41.97 o 
   3   7  14     6243.27     6308.80    125.25 o 
   4   7  14       42.22       44.35     33.40 o 
   5   7  14      903.56     1013.65     62.29 o 
   6   7  14        1.20       -6.91     35.87 o 
   7   7  14     1397.19     1422.04     71.80 o 
   8   7  14      363.49      501.24     68.67 o 
   0   8  14       63.36      127.23     40.08 o 
   1   8  14     2818.18     2734.10     50.14 o 
   2   8  14      356.57      444.40     33.08 o 
   3   8  14      583.68      630.68     39.11 o 
   4   8  14       21.17      150.11     47.17 o 
   5   8  14     1219.23     1242.58     63.42 o 
   6   8  14        8.60       20.57     37.84 o 
   7   8  14       14.04       11.07     43.31 o 
   8   8  14        0.09       34.16     55.09 o 
   1   9  14     6675.17     6805.29     94.27 o 
   2   9  14     1136.59     1089.33     41.72 o 
   3   9  14    14906.99    14627.65    308.69 o 
   4   9  14      326.60      385.80     45.72 o 
   5   9  14     2293.75     2347.35     80.02 o 
   6   9  14      150.01      163.58     46.03 o 
   7   9  14     5844.80     6230.24    271.85 o 
   0  10  14     6101.34     6031.01    127.31 o 
   1  10  14     5480.20     5547.58     91.94 o 
   2  10  14     1288.99     1263.50     45.89 o 
   3  10  14     3985.78     3944.90     87.21 o 
   4  10  14       25.76      195.58     41.13 o 
   5  10  14     5029.18     5120.38    123.24 o 
   6  10  14      135.13      201.17     48.15 o 
   7  10  14       63.26       49.55     44.62 o 
   1  11  14     1521.87     1361.79     47.62 o 
   2  11  14      887.15     1107.48     45.08 o 
   3  11  14      297.99      220.46     37.16 o 
   4  11  14      931.37      932.02     79.78 o 
   5  11  14       36.07       51.97     39.41 o 
   6  11  14        1.88      121.54     45.46 o 
   7  11  14      111.36       96.21     49.05 o 
   0  12  14      321.98      383.30     46.86 o 
   1  12  14     8071.88     8016.93    132.69 o 
   2  12  14      357.23      319.84     35.20 o 
   3  12  14     4892.54     4742.72    100.30 o 
   4  12  14       37.99       14.32     37.13 o 
   5  12  14     7334.87     7464.55    212.40 o 
   6  12  14      570.03      651.92     71.56 o 
   1  13  14     3549.02     3568.48     78.12 o 
   2  13  14        2.25       40.33     30.03 o 
   3  13  14     6496.96     6207.92    165.08 o 
   4  13  14       53.59       -0.34     37.42 o 
   5  13  14      903.28      982.91     78.12 o 
   6  13  14       16.49       37.62     48.78 o 
   0  14  14      753.72     1089.44     63.78 o 
   1  14  14      305.17      362.45     38.38 o 
   2  14  14      174.45      150.83     33.59 o 
   3  14  14      210.83      243.38     45.45 o 
   4  14  14        0.44       98.46     45.83 o 
   5  14  14      718.91      842.73     74.28 o 
   6  14  14      100.18      116.65     54.94 o 
   1  15  14     4283.89     4101.13     87.77 o 
   2  15  14      236.48      208.83     42.62 o 
   3  15  14     4595.45     4669.14    129.60 o 
   4  15  14      102.49       39.06     47.09 o 
   5  15  14     1000.71     1050.89     79.10 o 
   0  16  14     1932.85     1776.58     78.80 o 
   1  16  14     3657.28     3718.08     92.68 o 
   2  16  14      145.95      111.83     41.99 o 
   3  16  14     1033.38     1117.20     80.09 o 
   4  16  14       72.83       22.33     46.24 o 
   1  17  14      206.23      259.74     46.80 o 
   2  17  14      192.27      282.14     49.47 o 
   3  17  14       23.50        9.04     44.40 o 
   0  18  14        8.96       17.51     67.19 o 
   1  18  14     4213.11     4109.86    112.22 o 
   2  18  14        5.99       31.32     45.03 o 
   1   1  15     1571.80     1498.35     32.66 o 
   2   1  15    12889.48    13215.34    157.67 o 
   3   1  15     3679.81     3508.97     73.17 o 
   4   1  15      379.19      380.17     37.64 o 
   5   1  15        2.39      -23.62     29.16 o 
   6   1  15     7783.88     7914.71    137.25 o 
   7   1  15     1026.93     1144.89     79.80 o 
   8   1  15      286.00      356.04     62.50 o 
   0   2  15    35348.43    35021.86    383.35 o 
   1   2  15     2013.78     2051.45     37.79 o 
   2   2  15       24.99       18.94     17.94 o 
   3   2  15       12.63       -4.94     24.03 o 
   4   2  15     8409.95     8602.08    145.88 o 
   5   2  15     3348.86     3301.52     79.59 o 
   6   2  15      194.38      214.24     43.85 o 
   7   2  15       31.80       21.13     44.76 o 
   8   2  15     1754.51     1813.72     90.29 o 
   1   3  15      313.10      427.14     33.09 o 
   2   3  15        3.11       15.56     18.53 o 
   3   3  15      210.65      247.11     27.68 o 
   4   3  15      615.84      627.56     43.72 o 
   5   3  15     2983.88     2641.11     71.80 o 
   6   3  15      161.18      141.75     42.19 o 
   7   3  15      354.40      551.61     72.37 o 
   8   3  15        0.54      -36.64     46.84 o 
   0   4  15    17676.84    18443.55    391.67 o 
   1   4  15     4858.56     4763.30     77.96 o 
   2   4  15     1681.76     1538.93     41.15 o 
   3   4  15     3729.44     3529.95     69.30 o 
   4   4  15     9530.92     9826.17    149.21 o 
   5   4  15     1309.42     1373.75     55.15 o 
   6   4  15      889.30      735.03     96.07 o 
   7   4  15      641.41      592.20     59.08 o 
   8   4  15     1836.62     2043.44     99.29 o 
   1   5  15     3115.70     3086.32     54.31 o 
   2   5  15    21390.96    21785.64    308.41 o 
   3   5  15     3239.66     2935.23     66.20 o 
   4   5  15     3134.60     3030.78     83.29 o 
   5   5  15     1077.42     1021.41     59.34 o 
   6   5  15     5846.22     5994.89    133.24 o 
   7   5  15     1848.08     1716.20     75.17 o 
   8   5  15      424.40      546.57     70.25 o 
   0   6  15     1466.24     1392.60     45.21 o 
   1   6  15      136.39      145.48     21.09 o 
   2   6  15      920.80      923.16     42.78 o 
   3   6  15        1.93       90.07     23.51 o 
   4   6  15     1072.85     1087.61     49.76 o 
   5   6  15      219.50      239.82     41.45 o 
   6   6  15      136.58      100.47     40.74 o 
   7   6  15        6.85       -0.61     41.31 o 
   8   6  15       36.05       39.89     52.56 o 
   1   7  15     7222.87     6907.13    110.59 o 
   2   7  15    10075.11    10298.55    207.70 o 
   3   7  15     1829.78     1899.20     64.01 o 
   4   7  15       55.76       61.67     31.91 o 
   5   7  15      999.93     1105.59     62.41 o 
   6   7  15     2340.84     2290.18     86.10 o 
   7   7  15       54.50       29.03     45.48 o 
   8   7  15      924.69     1246.51    104.47 o 
   0   8  15    13950.52    14220.05    224.60 o 
   1   8  15     8040.86     7950.58    125.34 o 
   2   8  15       83.74       65.08     24.70 o 
   3   8  15     3821.94     3690.02     75.22 o 
   4   8  15    12241.08    12507.62    291.11 o 
   5   8  15      913.93      847.68     59.65 o 
   6   8  15      980.52     1148.98     68.94 o 
   7   8  15      245.56      226.81     51.22 o 
   1   9  15     1725.43     1782.91     44.33 o 
   2   9  15      922.39      882.45     40.72 o 
   3   9  15      603.44      760.01     48.39 o 
   4   9  15      236.28      149.21     40.06 o 
   5   9  15      910.90      955.33     65.06 o 
   6   9  15      774.84      992.01     69.37 o 
   7   9  15      138.33      251.63     51.30 o 
   0  10  15     3593.50     3782.67     97.39 o 
   1  10  15      190.57      218.25     28.43 o 
   2  10  15      216.64      294.32     33.21 o 
   3  10  15      160.54      161.63     35.49 o 
   4  10  15     4325.74     4226.85    129.05 o 
   5  10  15     1718.81     1796.99     73.30 o 
   6  10  15      826.14     1071.04     72.38 o 
   7  10  15       62.84       79.16     49.15 o 
   1  11  15      923.58      919.95     44.91 o 
   2  11  15     9120.76     9146.73    145.91 o 
   3  11  15     3341.06     3033.85     79.19 o 
   4  11  15       90.67       61.03     39.35 o 
   5  11  15      626.67      735.46     60.26 o 
   6  11  15     5070.56     5444.96    214.79 o 
   0  12  15      760.30      839.99     73.89 o 
   1  12  15      589.12      651.86     43.52 o 
   2  12  15      169.03      178.56     35.78 o 
   3  12  15      714.21      725.26     50.22 o 
   4  12  15      517.13      566.75     55.17 o 
   5  12  15      103.91      212.04     46.27 o 
   6  12  15       30.57       13.96     44.61 o 
   1  13  15       15.03       31.83     28.75 o 
   2  13  15     5567.63     5441.03    108.81 o 
   3  13  15      335.67      421.84     48.60 o 
   4  13  15      431.00      407.84     50.98 o 
   5  13  15        1.62       21.90     48.63 o 
   6  13  15      638.37      774.17     77.32 o 
   0  14  15     7712.54     7997.37    233.27 o 
   1  14  15      404.30      430.78     41.42 o 
   2  14  15      335.71      304.97     45.90 o 
   3  14  15       42.23       15.11     39.95 o 
   4  14  15     6372.42     6664.01    162.74 o 
   5  14  15     1970.07     1784.34    116.72 o 
   1  15  15       20.14       44.62     32.52 o 
   2  15  15     1286.76     1240.64     63.22 o 
   3  15  15      218.18      246.96     52.86 o 
   4  15  15        7.18      -59.50     41.81 o 
   5  15  15        3.80      -24.87     49.19 o 
   0  16  15     1630.48     1776.83    141.34 o 
   1  16  15      405.18      418.98     47.37 o 
   2  16  15       11.78       -5.59     41.75 o 
   3  16  15      181.53      165.25     52.60 o 
   4  16  15     1504.58     1474.60     86.56 o 
   1  17  15      447.34      371.80     52.44 o 
   2  17  15     6149.17     6189.00    158.02 o 
   3  17  15      302.34      381.76     96.90 o 
   0  18  15     1474.02     1374.58    114.12 o 
   1  18  15      122.36      200.56     48.12 o 
   0   0  16    55631.04    56142.42   1030.71 o 
   1   0  16     8753.65     8167.63    127.37 o 
   2   0  16     1273.04     1251.76     65.44 o 
   3   0  16      128.28       94.99     59.28 o 
   4   0  16    23720.59    24110.91    903.79 o 
   5   0  16     3845.21     3810.43    123.66 o 
   6   0  16       48.00       51.74     49.01 o 
   7   0  16      164.03       83.61     85.20 o 
   8   0  16     2080.91     1994.43    134.06 o 
   1   1  16      451.33      408.38     23.54 o 
   2   1  16    16135.05    16310.56    246.64 o 
   3   1  16     2943.43     2707.09     66.03 o 
   4   1  16        2.00       30.05     28.84 o 
   5   1  16       27.27       54.98     33.91 o 
   6   1  16     1975.51     1998.86     88.06 o 
   7   1  16     2216.96     2338.68     96.09 o 
   8   1  16       61.20       23.07     53.89 o 
   0   2  16     4044.37     4483.45     96.64 o 
   1   2  16      214.50      245.66     22.45 o 
   2   2  16      509.88      510.24     30.38 o 
   3   2  16      590.91      547.07     41.90 o 
   4   2  16     1938.51     1920.37     60.74 o 
   5   2  16      517.31      598.59     46.61 o 
   6   2  16      428.46      547.56     49.58 o 
   7   2  16      292.40      345.78     58.76 o 
   8   2  16      641.25      625.46     73.93 o 
   1   3  16     2534.65     2292.89     44.35 o 
   2   3  16    30152.44    30257.34    481.38 o 
   3   3  16     3735.70     3708.78     77.58 o 
   4   3  16        1.64       18.34     35.54 o 
   5   3  16      867.93      816.99     52.03 o 
   6   3  16     5804.81     5667.81    202.71 o 
   7   3  16     1941.22     2187.32     85.64 o 
   8   3  16      484.36      462.02     68.74 o 
   0   4  16     9428.93     9613.49    195.96 o 
   1   4  16      946.83      965.85     32.10 o 
   2   4  16     1115.74     1005.16     39.85 o 
   3   4  16      209.49      268.42     32.57 o 
   4   4  16     6617.12     6549.68    165.04 o 
   5   4  16      991.40     1056.83     54.32 o 
   6   4  16        8.40       48.95     39.72 o 
   7   4  16        8.57       43.64     42.60 o 
   8   4  16     1280.64     1357.67     96.95 o 
   1   5  16     1663.86     1734.05     41.03 o 
   2   5  16      570.23      664.74     33.18 o 
   3   5  16      117.93      281.29     28.58 o 
   4   5  16     4306.18     4201.51    119.87 o 
   5   5  16      801.20      891.04     54.25 o 
   6   5  16      522.04      595.94     56.70 o 
   7   5  16        3.64       55.63     43.89 o 
   8   5  16      658.32      691.72    108.32 o 
   0   6  16     8137.72     8803.06    156.87 o 
   1   6  16     3048.46     2841.64     59.21 o 
   2   6  16      677.65      695.92     35.15 o 
   3   6  16     3942.16     3709.47     89.67 o 
   4   6  16     9595.48     9373.00    274.47 o 
   5   6  16     1171.03     1216.16     62.79 o 
   6   6  16     1900.36     1777.60     74.44 o 
   7   6  16      198.54      151.33     48.02 o 
   1   7  16     1491.78     1535.97     48.15 o 
   2   7  16     2729.19     2776.63     56.92 o 
   3   7  16     1317.80     1306.12     47.29 o 
   4   7  16      191.90      177.88     37.06 o 
   5   7  16       20.45       31.61     37.58 o 
   6   7  16     2587.74     2594.52    119.47 o 
   7   7  16      103.36       87.40     48.02 o 
   0   8  16     4497.24     4637.01    119.79 o 
   1   8  16     1711.56     1767.32     47.28 o 
   2   8  16       50.80       30.77     25.46 o 
   3   8  16       71.18      171.71     31.71 o 
   4   8  16      997.86      982.40     59.26 o 
   5   8  16       82.98       75.05     40.14 o 
   6   8  16      744.66      877.53     65.93 o 
   7   8  16       39.36      -17.51     44.10 o 
   1   9  16     4524.65     4410.89     81.01 o 
   2   9  16     8520.44     8500.17    165.71 o 
   3   9  16     2876.83     2678.01     66.14 o 
   4   9  16     1791.13     1834.39     88.57 o 
   5   9  16      519.84      473.79     53.27 o 
   6   9  16     5597.71     5699.43    224.10 o 
   7   9  16      321.30      281.80     63.28 o 
   0  10  16     1092.38     1062.86     69.40 o 
   1  10  16     2197.69     2218.98     78.28 o 
   2  10  16     1243.01     1171.72     51.82 o 
   3  10  16      773.84      744.49     50.56 o 
   4  10  16     3497.30     3292.75    108.57 o 
   5  10  16      522.88      626.56     59.06 o 
   6  10  16      522.96      599.63     62.30 o 
   1  11  16      353.45      356.84     38.90 o 
   2  11  16     1574.13     1558.97     58.48 o 
   3  11  16       34.24       18.37     33.11 o 
   4  11  16       94.23       72.51     39.55 o 
   5  11  16       55.94       26.42     42.21 o 
   6  11  16      396.10      417.60     57.83 o 
   0  12  16    13976.20    14108.86    357.13 o 
   1  12  16     1515.89     1457.16     57.32 o 
   2  12  16      227.73      169.48     36.58 o 
   3  12  16      503.22      506.26     47.00 o 
   4  12  16     6324.46     6251.48    136.62 o 
   5  12  16     1652.82     1610.54     75.97 o 
   6  12  16       13.14      -29.47     44.74 o 
   1  13  16     1029.77      965.13     56.21 o 
   2  13  16     4324.13     4233.13    105.48 o 
   3  13  16      581.84      586.18     50.48 o 
   4  13  16       22.28       -6.42     39.81 o 
   5  13  16      490.67      460.18     57.07 o 
   0  14  16      672.42      774.39     79.57 o 
   1  14  16       92.19      110.06     41.19 o 
   2  14  16        4.88       -3.01     36.68 o 
   3  14  16        0.07      -33.10     37.39 o 
   4  14  16       93.30      169.47     50.52 o 
   5  14  16      292.98      462.46     65.61 o 
   1  15  16      206.43      182.14     46.08 o 
   2  15  16     6151.34     5934.47    132.73 o 
   3  15  16     1485.12     1523.41    138.15 o 
   4  15  16       93.81       56.85     50.28 o 
   0  16  16     8122.33     8225.47    211.47 o 
   1  16  16      153.83      118.63     53.44 o 
   2  16  16       70.81       23.05     40.80 o 
   3  16  16      140.73       88.80     58.00 o 
   1  17  16        7.17       11.91     49.75 o 
   2  17  16       11.29       58.71     43.77 o 
   1   1  17     4798.88     4488.01     65.20 o 
   2   1  17      241.32      551.31     41.52 o 
   3   1  17     8401.21     8393.28    134.50 o 
   4   1  17      412.01      370.86     39.99 o 
   5   1  17      566.06      570.53     48.59 o 
   6   1  17      272.75      293.03     44.02 o 
   7   1  17     5439.81     5465.75    146.70 o 
   8   1  17       82.66      113.89     58.83 o 
   0   2  17      278.76      342.55     37.13 o 
   1   2  17     6570.99     6395.54     82.19 o 
   2   2  17       90.19      101.70     25.07 o 
   3   2  17      346.11      387.08     36.96 o 
   4   2  17       22.28       19.08     29.68 o 
   5   2  17    11535.06    11349.53    372.24 o 
   6   2  17       15.84       -7.87     33.40 o 
   7   2  17      190.86      262.70     52.21 o 
   8   2  17        0.21       -8.74     52.16 o 
   1   3  17      907.72      935.40     32.59 o 
   2   3  17      217.99      473.60     62.41 o 
   3   3  17       17.37        4.54     27.10 o 
   4   3  17      479.37      522.29     44.28 o 
   5   3  17      552.66      575.29     48.51 o 
   6   3  17      315.24      473.97     47.93 o 
   7   3  17      441.12      569.53     61.49 o 
   0   4  17     1815.96     1983.13    124.25 o 
   1   4  17     8831.30     8269.40    238.05 o 
   2   4  17      202.99      148.44     24.60 o 
   3   4  17     6890.36     6787.37    160.84 o 
   4   4  17        2.62        8.76     29.61 o 
   5   4  17     7211.09     7299.71    130.40 o 
   6   4  17      100.77       59.01     42.39 o 
   7   4  17      682.35      786.90     67.37 o 
   1   5  17    11049.35    10939.35    178.30 o 
   2   5  17      632.83      651.28     34.90 o 
   3   5  17    12356.93    12372.07    357.07 o 
   4   5  17      264.76      212.61     36.90 o 
   5   5  17     1463.57     1418.08     59.23 o 
   6   5  17      174.28      139.02     44.30 o 
   7   5  17     3900.73     4159.90    146.10 o 
   0   6  17      571.71      594.97     55.51 o 
   1   6  17      111.16      156.71     25.08 o 
   2   6  17        4.31      -29.67     20.43 o 
   3   6  17     1070.55     1136.55     46.10 o 
   4   6  17       73.73      112.64     34.52 o 
   5   6  17     2240.17     2223.46    100.23 o 
   6   6  17       27.67      -40.33     37.99 o 
   7   6  17      179.90      134.67     49.97 o 
   1   7  17     8347.83     8411.36    152.07 o 
   2   7  17       82.08      104.21     27.37 o 
   3   7  17     5582.76     5522.42     96.19 o 
   4   7  17       29.08       25.37     32.00 o 
   5   7  17     2417.72     2434.85     96.31 o 
   6   7  17       54.81       62.48     43.13 o 
   7   7  17     1121.95     1213.58     78.73 o 
   0   8  17      127.64      220.88     47.22 o 
   1   8  17    17586.62    17730.24    342.39 o 
   2   8  17        0.12      -37.12     24.75 o 
   3   8  17     8660.66     8245.92    184.48 o 
   4   8  17     1009.46      983.04     64.27 o 
   5   8  17     2706.26     2700.41     88.33 o 
   6   8  17       83.18      106.82     45.62 o 
   7   8  17      536.94      594.65     65.54 o 
   1   9  17     2493.55     2597.87     78.78 o 
   2   9  17      175.94      230.39     42.79 o 
   3   9  17     1137.82     1130.17     48.71 o 
   4   9  17      807.61      720.52     57.67 o 
   5   9  17       96.39        9.05     39.67 o 
   6   9  17      282.92      348.74     53.64 o 
   0  10  17      381.52      375.18     77.11 o 
   1  10  17     3352.59     3380.83    103.45 o 
   2  10  17       53.12       44.88     31.37 o 
   3  10  17     1263.52     1144.80     55.84 o 
   4  10  17       45.64       83.76     39.78 o 
   5  10  17     1887.85     1836.16     77.09 o 
   6  10  17      320.12      210.79     52.09 o 
   1  11  17     5962.13     5810.68    125.02 o 
   2  11  17      325.52      394.01     47.62 o 
   3  11  17     6411.02     6473.89    123.65 o 
   4  11  17       45.80        3.33     39.21 o 
   5  11  17     2288.82     2256.91     84.95 o 
   6  11  17        1.38      -31.60     43.70 o 
   0  12  17      186.45      399.72     79.80 o 
   1  12  17     1290.23     1151.39     61.30 o 
   2  12  17       77.38       51.71     36.41 o 
   3  12  17     1394.34     1240.76     60.18 o 
   4  12  17       46.47      104.68     42.44 o 
   5  12  17      113.48      136.81     47.03 o 
   1  13  17      960.58     1153.51     92.12 o 
   2  13  17      455.55      472.18     51.88 o 
   3  13  17     2356.94     2320.39     75.46 o 
   4  13  17       18.73        8.67     42.00 o 
   5  13  17        7.79      -19.10     43.55 o 
   0  14  17        1.82       96.11    156.19 o 
   1  14  17     4302.17     4304.42    111.28 o 
   2  14  17       44.68       47.61     38.96 o 
   3  14  17     1256.55     1261.15     76.78 o 
   4  14  17      153.56      134.20     48.06 o 
   1  15  17      471.90      535.14     58.20 o 
   2  15  17        4.87      135.29     47.46 o 
   3  15  17      538.33      468.48     72.36 o 
   0  16  17       21.53      170.34     76.46 o 
   1  16  17     1341.71     1352.61     73.56 o 
   2  16  17       14.79       55.01     49.99 o 
   0   0  18     4405.69     4534.06    204.11 o 
   1   0  18     1559.56     1544.72     69.76 o 
   2   0  18       70.92       81.48     47.38 o 
   3   0  18     7373.21     7078.63    269.78 o 
   4   0  18    12163.60    12296.77    628.39 o 
   5   0  18     3235.61     2954.70    143.05 o 
   6   0  18      744.20      891.07     84.06 o 
   7   0  18      464.33      466.74     93.62 o 
   1   1  18     1130.40     1207.07     40.86 o 
   2   1  18     3632.32     3508.44     64.59 o 
   3   1  18     1241.02     1328.49     50.64 o 
   4   1  18        4.09       -1.29     31.87 o 
   5   1  18      851.62      946.29     57.39 o 
   6   1  18     2668.34     2765.68    114.05 o 
   7   1  18      182.99      262.28     51.10 o 
   0   2  18        9.84       -7.57     26.79 o 
   1   2  18      258.75      431.87     31.43 o 
   2   2  18     2751.75     2586.68     54.95 o 
   3   2  18       30.33       -1.86     28.22 o 
   4   2  18     1762.92     1736.29     60.48 o 
   5   2  18     1080.69     1236.23     57.09 o 
   6   2  18      239.57      254.81     44.49 o 
   7   2  18        8.03      -28.44     43.20 o 
   1   3  18     3508.97     3281.65     65.94 o 
   2   3  18     5519.87     5448.87     85.20 o 
   3   3  18     3037.44     2823.05     64.96 o 
   4   3  18        9.46       -0.62     30.66 o 
   5   3  18      679.78      766.78     53.24 o 
   6   3  18     5168.12     5187.72    113.41 o 
   7   3  18     1321.46     1267.45     78.22 o 
   0   4  18     7977.77     7863.45    177.07 o 
   1   4  18     1412.20     1486.16     50.44 o 
   2   4  18      897.25      829.34     35.50 o 
   3   4  18        2.46        3.10     26.48 o 
   4   4  18     1898.31     1839.03     63.18 o 
   5   4  18     1806.49     1828.57     65.71 o 
   6   4  18       18.26      -12.19     40.15 o 
   7   4  18      634.05      566.85     62.52 o 
   1   5  18       46.47      118.19     26.54 o 
   2   5  18      187.31      126.67     26.16 o 
   3   5  18      164.29      220.76     31.80 o 
   4   5  18      180.01      140.57     36.62 o 
   5   5  18        7.37      -38.61     33.46 o 
   6   5  18      544.19      538.27     57.10 o 
   7   5  18      811.99      967.62     71.86 o 
   0   6  18     3689.67     3636.26    197.71 o 
   1   6  18     2846.19     2611.58     67.45 o 
   2   6  18      829.02      822.34     38.99 o 
   3   6  18      319.34      378.56     40.86 o 
   4   6  18     3984.06     3940.93    114.36 o 
   5   6  18     1936.44     1833.57     98.56 o 
   6   6  18      588.99      549.50     58.93 o 
   7   6  18       61.41       66.88     48.04 o 
   1   7  18      159.06      266.70     34.69 o 
   2   7  18     3055.59     3020.60     70.70 o 
   3   7  18      655.77      768.65     49.76 o 
   4   7  18     1494.98     1320.42     63.49 o 
   5   7  18       27.95      -11.58     38.23 o 
   6   7  18      324.41      445.52     57.59 o 
   7   7  18      984.24     1073.30     77.91 o 
   0   8  18     2712.84     2779.62    199.31 o 
   1   8  18      204.21      312.71     38.09 o 
   2   8  18      117.85      133.10     31.28 o 
   3   8  18     1399.85     1352.84     56.69 o 
   4   8  18      881.90      919.60     56.87 o 
   5   8  18       27.66       18.21     38.65 o 
   6   8  18        8.03      -47.13     41.91 o 
   1   9  18      802.86      867.12     58.79 o 
   2   9  18     9901.77     9741.74    212.32 o 
   3   9  18     2708.68     2676.16     75.43 o 
   4   9  18      780.90      632.25     57.69 o 
   5   9  18      410.43      251.95     50.66 o 
   6   9  18     1374.15     1449.71     76.49 o 
   0  10  18     2868.75     2929.28    139.38 o 
   1  10  18      761.95      898.20     62.04 o 
   2  10  18     1368.11     1198.30     72.63 o 
   3  10  18      394.73      333.58     43.25 o 
   4  10  18     1738.10     1617.11     70.50 o 
   5  10  18      270.61      238.13     51.11 o 
   6  10  18     1329.80     1346.83     78.89 o 
   1  11  18      767.96      990.39     64.18 o 
   2  11  18     1809.06     1688.52     79.46 o 
   3  11  18      227.75      235.94     40.97 o 
   4  11  18        7.16      -30.68     38.60 o 
   5  11  18      371.92      501.96     59.74 o 
   0  12  18    17736.41    17479.70    645.24 o 
   1  12  18     3356.64     3403.15     98.21 o 
   2  12  18        8.79      -13.16     38.51 o 
   3  12  18     1134.68     1154.43     63.38 o 
   4  12  18     3749.92     3659.66    104.59 o 
   5  12  18      574.64      580.20     73.18 o 
   1  13  18     1284.05     1276.23     68.04 o 
   2  13  18     4088.11     4104.32    111.24 o 
   3  13  18      810.52     1034.10     72.36 o 
   4  13  18        0.98      -40.90     40.53 o 
   0  14  18     1128.47     1245.24    115.66 o 
   1  14  18      379.06      508.93     58.21 o 
   2  14  18       22.14       29.23     43.26 o 
   3  14  18        4.73      -22.33     40.35 o 
   4  14  18      175.14      156.44     51.83 o 
   1  15  18     2097.28     2247.72     87.44 o 
   2  15  18     5854.09     5695.69    136.31 o 
   3  15  18      555.51      568.37     77.38 o 
   0  16  18     2642.62     2655.94    151.56 o 
   1  16  18      869.65     1009.55     84.14 o 
   1   1  19     5458.76     5024.87     92.85 o 
   2   1  19     4993.02     4779.62    144.55 o 
   3   1  19      494.42      598.31     46.09 o 
   4   1  19     1616.40     1537.04     67.74 o 
   5   1  19       27.10       61.25     36.62 o 
   6   1  19     5058.12     5276.59    153.88 o 
   7   1  19      703.56      829.99     70.09 o 
   0   2  19     1803.67     1418.06     71.29 o 
   1   2  19     1824.04     1719.56     54.64 o 
   2   2  19      390.86      424.19     39.45 o 
   3   2  19       61.58       -2.24     27.88 o 
   4   2  19     6086.13     5967.54    127.16 o 
   5   2  19     2108.38     2407.35    105.57 o 
   6   2  19     2729.47     2604.06     90.73 o 
   7   2  19       42.58        0.89     46.77 o 
   1   3  19      250.96      300.66     31.48 o 
   2   3  19     1374.00     1313.69     52.39 o 
   3   3  19     1059.34     1036.34     46.72 o 
   4   3  19     1257.65     1162.59     56.66 o 
   5   3  19        2.49       55.42     37.62 o 
   6   3  19       98.95      139.18     42.71 o 
   7   3  19       22.95       82.49     50.35 o 
   0   4  19    16073.03    15374.19    291.55 o 
   1   4  19     2778.65     2527.97     60.87 o 
   2   4  19      379.18      357.66     35.85 o 
   3   4  19     2077.06     1940.01     68.03 o 
   4   4  19     8685.53     8493.01    243.34 o 
   5   4  19     1264.96     1445.50     78.17 o 
   6   4  19      350.84      347.79     54.09 o 
   7   4  19       22.65       39.94     47.37 o 
   1   5  19     1536.13     1428.56     53.38 o 
   2   5  19     9573.77     9269.46    166.82 o 
   3   5  19     4268.99     4143.15    109.15 o 
   4   5  19     1371.41     1322.22     57.75 o 
   5   5  19      384.38      394.90     51.92 o 
   6   5  19     3780.26     3784.22    151.23 o 
   0   6  19     1778.50     1750.92     81.47 o 
   1   6  19       28.61       94.53     30.53 o 
   2   6  19     1246.09     1274.04     45.18 o 
   3   6  19        3.53      -11.17     32.03 o 
   4   6  19      299.40      185.11     38.67 o 
   5   6  19       25.13       47.25     36.76 o 
   6   6  19       36.41       21.36     43.86 o 
   1   7  19      471.14      471.09     47.86 o 
   2   7  19    10549.82    10037.67    186.22 o 
   3   7  19     1622.01     1588.41     59.66 o 
   4   7  19      532.67      566.72     49.66 o 
   5   7  19      788.29      789.08     70.02 o 
   6   7  19     1938.12     1910.63     82.60 o 
   0   8  19    17154.12    16929.72    558.41 o 
   1   8  19     1875.89     1904.23     69.23 o 
   2   8  19      625.62      635.57     49.81 o 
   3   8  19     1192.25     1134.54     57.00 o 
   4   8  19     4735.14     4726.62    176.60 o 
   5   8  19      711.61      623.18     59.75 o 
   6   8  19       10.59       29.66     45.37 o 
   1   9  19     1603.52     1572.59     76.15 o 
   2   9  19     1145.71     1294.72     66.58 o 
   3   9  19       10.32       21.22     34.37 o 
   4   9  19        1.21      -54.07     36.04 o 
   5   9  19       83.77       20.55     43.21 o 
   6   9  19       42.25       -6.19     46.56 o 
   0  10  19     6996.43     6677.00    221.32 o 
   1  10  19      607.50      606.79     75.28 o 
   2  10  19      315.84      368.97     49.57 o 
   3  10  19       53.47      -21.91     32.42 o 
   4  10  19     1732.03     1543.29     71.80 o 
   5  10  19      245.07      326.53     53.73 o 
   1  11  19      129.78      128.77     51.13 o 
   2  11  19     8955.89     9131.35    177.04 o 
   3  11  19      776.11      888.03     74.24 o 
   4  11  19       33.04      -27.21     41.59 o 
   5  11  19      411.33      310.96     55.34 o 
   0  12  19     1316.95     1467.07    115.12 o 
   1  12  19      298.68      462.54     62.19 o 
   2  12  19      371.77      458.60     56.65 o 
   3  12  19      153.39      174.32     53.11 o 
   4  12  19      787.54      871.01     67.94 o 
   1  13  19       58.45      112.07     51.08 o 
   2  13  19     1649.54     1573.70     74.54 o 
   3  13  19      281.97      266.95     59.52 o 
   4  13  19      754.40      782.72     66.63 o 
   0  14  19     5328.33     5429.29    274.08 o 
   1  14  19      403.29      503.46     65.88 o 
   2  14  19      146.84      100.94     46.64 o 
   3  14  19      167.23      197.26     57.28 o 
   1  15  19      112.46      160.25     55.58 o 
   0   0  20     4762.81     4038.60    209.71 o 
   1   0  20    11900.12    12052.48    407.24 o 
   2   0  20       62.27       67.53     45.67 o 
   3   0  20    12240.01    12809.41    613.55 o 
   4   0  20      595.31      590.16     69.33 o 
   5   0  20     5585.15     5667.49    334.61 o 
   6   0  20      215.96      193.64     64.61 o 
   1   1  20     7903.22     7717.67    125.37 o 
   2   1  20       18.57       96.37     33.95 o 
   3   1  20     1864.21     2029.57     66.48 o 
   4   1  20       98.33      112.44     37.25 o 
   5   1  20     1567.25     1716.35     82.73 o 
   6   1  20       37.80       65.57     41.27 o 
   0   2  20      199.36      204.78     59.90 o 
   1   2  20      599.07      784.68     47.94 o 
   2   2  20      275.39      222.96     37.21 o 
   3   2  20      743.10      997.34     54.91 o 
   4   2  20      429.81      460.76     46.89 o 
   5   2  20     1506.43     1651.69     65.89 o 
   6   2  20       60.15       42.04     41.08 o 
   1   3  20     6182.30     6244.79    133.19 o 
   2   3  20      134.09       85.26     33.94 o 
   3   3  20     9680.33    10345.69    377.74 o 
   4   3  20       45.96       61.97     35.93 o 
   5   3  20     1916.22     1959.36     70.76 o 
   6   3  20      476.06      474.49     54.53 o 
   0   4  20       76.69      462.28    105.79 o 
   1   4  20     6524.03     6636.70    114.78 o 
   2   4  20      730.31      849.41     72.79 o 
   3   4  20     4192.76     4310.44    174.34 o 
   4   4  20       11.65      139.74     35.34 o 
   5   4  20      716.80      740.39     56.20 o 
   6   4  20      124.39       89.08     41.92 o 
   1   5  20        4.04       35.36     31.41 o 
   2   5  20       83.20      182.90     36.70 o 
   3   5  20     1212.85     1189.73     55.68 o 
   4   5  20      963.84      979.99     69.11 o 
   5   5  20       61.71       63.97     38.69 o 
   6   5  20      169.79      202.79     50.29 o 
   0   6  20     3429.43     3497.03    186.28 o 
   1   6  20     5481.28     5541.69    105.16 o 
   2   6  20       27.96        7.44     34.69 o 
   3   6  20     1309.76     1296.63     64.05 o 
   4   6  20       38.76      -11.59     33.15 o 
   5   6  20     5476.67     5457.11    144.90 o 
   6   6  20        0.15       24.15     45.72 o 
   1   7  20      958.10     1032.26     59.50 o 
   2   7  20      398.36      508.82     50.77 o 
   3   7  20     2988.93     2888.02     87.00 o 
   4   7  20      257.34      195.17     40.95 o 
   5   7  20      923.74      966.15     69.65 o 
   6   7  20        2.88       84.22     47.86 o 
   0   8  20      116.26      465.75    110.48 o 
   1   8  20      665.68      901.87     68.24 o 
   2   8  20      533.41      503.78     51.37 o 
   3   8  20        5.63        0.30     37.94 o 
   4   8  20        1.98       72.79     36.71 o 
   5   8  20     1199.79     1268.08     77.34 o 
   1   9  20     3448.39     3515.89    109.58 o 
   2   9  20     1084.62     1234.39     80.82 o 
   3   9  20     5442.07     5569.59    125.53 o 
   4   9  20        4.94      -56.76     37.84 o 
   5   9  20      690.88      773.55     66.62 o 
   0  10  20     1351.78     1389.78    112.17 o 
   1  10  20     2253.90     2111.06     89.86 o 
   2  10  20        0.04       21.56     43.26 o 
   3  10  20      356.27      472.16     75.96 o 
   4  10  20      127.71       86.81     45.91 o 
   5  10  20     3072.67     3074.75    145.34 o 
   1  11  20      776.96      972.53     77.31 o 
   2  11  20       40.95      103.91     49.16 o 
   3  11  20      291.08      234.99     56.86 o 
   4  11  20        4.63      -56.38     46.89 o 
   0  12  20      164.96       76.03     73.48 o 
   1  12  20     5457.66     5621.71    149.26 o 
   2  12  20       23.98      -23.36     46.32 o 
   3  12  20     1842.47     1715.22     89.11 o 
   1  13  20     1663.59     1632.76     86.21 o 
   2  13  20       90.91       48.02     50.88 o 
   3  13  20     2727.95     2678.17    107.00 o 
   0  14  20        5.42       -0.25     73.19 o 
   1  14  20      239.07      330.00     62.82 o 
   2  14  20      480.17      493.82     70.81 o 
   1   1  21     2008.58     2173.66     64.92 o 
   2   1  21     3831.35     3596.30    102.66 o 
   3   1  21     4647.83     4667.89    122.67 o 
   4   1  21      831.38      907.05     58.94 o 
   5   1  21      910.00     1104.52     62.60 o 
   6   1  21     1385.21     1444.34     66.68 o 
   0   2  21     5698.08     5098.78    185.59 o 
   1   2  21     3246.36     3061.80     83.25 o 
   2   2  21       91.23       86.33     35.44 o 
   3   2  21     2576.11     2539.71     93.22 o 
   4   2  21     1978.96     2077.79    100.30 o 
   5   2  21     1728.19     1688.00     68.49 o 
   6   2  21      748.83      847.62     63.48 o 
   1   3  21       91.86      203.53     41.72 o 
   2   3  21      514.27      524.14     47.40 o 
   3   3  21        0.18      196.09     39.79 o 
   4   3  21       36.24        5.53     32.59 o 
   5   3  21       36.71       11.44     38.74 o 
   6   3  21      161.59      122.60     45.98 o 
   0   4  21     7215.30     7014.82    245.53 o 
   1   4  21     2870.47     2789.67     81.46 o 
   2   4  21       48.73       31.81     35.05 o 
   3   4  21     1355.10     1476.85     60.93 o 
   4   4  21     4533.93     4570.28    212.87 o 
   5   4  21     1500.93     1413.99     64.31 o 
   6   4  21       40.87       33.31     41.23 o 
   1   5  21     2272.32     2031.85     95.59 o 
   2   5  21     9252.31     9147.28    297.60 o 
   3   5  21     1431.61     1438.15     89.65 o 
   4   5  21       31.77       39.58     41.84 o 
   5   5  21     1157.17     1263.43     68.36 o 
   6   5  21     1451.48     1672.46     80.77 o 
   0   6  21      269.02      425.69     61.45 o 
   1   6  21       72.02      124.47     35.42 o 
   2   6  21        9.38       37.43     44.28 o 
   3   6  21      515.17      547.98     60.88 o 
   4   6  21       70.33       47.61     42.48 o 
   5   6  21      111.59      142.17     43.49 o 
   1   7  21     1964.86     1859.06     71.32 o 
   2   7  21     3874.92     3820.18    136.79 o 
   3   7  21     1165.23     1193.87     74.73 o 
   4   7  21       89.47      136.33     45.00 o 
   5   7  21       46.10       49.88     40.46 o 
   0   8  21     9470.03     9181.55    508.70 o 
   1   8  21     1982.62     1817.48     84.13 o 
   2   8  21        1.05      -13.58     41.90 o 
   3   8  21      549.58      533.14     72.21 o 
   4   8  21     5455.38     5512.60    268.37 o 
   5   8  21     1465.19     1728.26     81.75 o 
   1   9  21        0.63      -46.40     41.24 o 
   2   9  21      992.81     1040.84     81.94 o 
   3   9  21      128.77       63.91     71.11 o 
   4   9  21        4.03       15.24     43.94 o 
   0  10  21     1390.17     1410.20    109.68 o 
   1  10  21      767.18      876.57     74.30 o 
   2  10  21      103.12      148.04     51.39 o 
   3  10  21      456.80      619.79    198.92 o 
   4  10  21     1135.07     1228.82     86.78 o 
   1  11  21     1182.88     1372.47     84.83 o 
   2  11  21     3417.76     3318.19    127.15 o 
   3  11  21     1259.13     1468.93    119.52 o 
   0  12  21     1007.85      987.40    126.30 o 
   1  12  21        7.48       27.45     48.56 o 
   2  12  21        0.34       18.86     48.45 o 
   3  12  21      156.72      141.64     69.73 o 
   1  13  21      316.31      417.51     65.97 o 
   0   0  22    19755.35    18040.67    574.65 o 
   1   0  22     2395.90     2060.53    114.61 o 
   2   0  22      184.28      224.43     57.29 o 
   3   0  22     1837.75     1736.99    152.92 o 
   4   0  22     7008.92     7444.40    410.62 o 
   5   0  22      152.40      155.90     60.32 o 
   1   1  22      579.36      624.28     55.67 o 
   2   1  22     3548.31     3551.23    119.48 o 
   3   1  22      291.06      378.22     45.77 o 
   4   1  22      356.69      448.85     55.05 o 
   5   1  22      290.58      278.17     47.30 o 
   0   2  22     1204.21     1306.44     95.44 o 
   1   2  22       64.89       71.74     38.90 o 
   2   2  22      505.14      538.77     48.41 o 
   3   2  22        3.87       74.93     38.17 o 
   4   2  22     1285.74     1177.11     67.41 o 
   5   2  22      511.07      552.26     53.71 o 
   1   3  22      298.08      199.32     44.52 o 
   2   3  22    10677.68    10360.74    326.39 o 
   3   3  22      790.85      894.70     57.50 o 
   4   3  22      391.99      331.60     50.66 o 
   5   3  22      196.06      106.48     42.93 o 
   0   4  22     3760.61     3662.94    183.10 o 
   1   4  22      424.33      555.52     52.78 o 
   2   4  22        4.09       66.49     39.17 o 
   3   4  22      495.94      654.37     53.34 o 
   4   4  22     2372.69     2338.16    120.41 o 
   5   4  22       10.51       49.34     43.69 o 
   1   5  22       35.97       46.31     37.03 o 
   2   5  22     1036.58     1143.97     61.29 o 
   3   5  22      175.95      208.53     46.53 o 
   4   5  22      330.60      251.24     54.96 o 
   5   5  22      115.97      157.07     49.69 o 
   0   6  22     9442.55     9341.86    212.95 o 
   1   6  22       47.35      -45.74     40.02 o 
   2   6  22       92.76       60.59     46.15 o 
   3   6  22       29.03       -4.78     40.31 o 
   4   6  22     5126.93     5160.40    219.34 o 
   5   6  22      422.56      556.29     63.29 o 
   1   7  22       72.96       43.35     39.44 o 
   2   7  22     2571.40     2586.54    127.77 o 
   3   7  22      121.75      125.95     51.60 o 
   4   7  22       21.46       41.29     51.06 o 
   0   8  22      898.13     1191.34    113.90 o 
   1   8  22      302.36      320.21     63.14 o 
   2   8  22        5.27       33.55     54.27 o 
   3   8  22        9.20      -12.37     48.07 o 
   4   8  22      447.18      578.11     87.26 o 
   1   9  22      148.20      112.45     50.03 o 
   2   9  22     6238.88     6510.01    325.80 o 
   3   9  22      263.51      227.83     73.04 o 
   4   9  22      529.51      521.93    102.43 o 
   0  10  22     3395.87     3038.78    153.33 o 
   1  10  22       96.83      122.34     51.75 o 
   2  10  22      115.26      214.13     65.43 o 
   3  10  22      138.89      119.96     65.41 o 
   1  11  22      936.00      989.74     81.70 o 
   2  11  22      200.07      193.03     57.37 o 
   0  12  22     3102.62     3286.65    167.98 o 
   1  12  22      524.06      479.04     67.82 o 
   1   1  23     2305.94     2199.60     85.49 o 
   2   1  23      999.65     1209.18     60.27 o 
   3   1  23     3340.41     3340.33     92.04 o 
   4   1  23      205.73      219.49     46.33 o 
   5   1  23      733.85      908.88     79.38 o 
   0   2  23     1071.59      992.31    104.14 o 
   1   2  23     2875.80     2768.31     83.31 o 
   2   2  23       78.35       78.62     42.24 o 
   3   2  23     1050.55     1106.95     62.62 o 
   4   2  23      805.11      806.90     59.83 o 
   5   2  23     3358.74     3668.77    231.82 o 
   1   3  23        7.60       48.50     39.87 o 
   2   3  23      601.39      936.48     61.95 o 
   3   3  23        0.14      -30.73     36.12 o 
   4   3  23      164.88      197.47     48.41 o 
   5   3  23       19.59      -30.02     50.99 o 
   0   4  23       83.47      139.41     71.20 o 
   1   4  23     3555.73     3530.82     95.99 o 
   2   4  23      297.98      270.69     47.67 o 
   3   4  23     1681.85     1773.35     70.73 o 
   4   4  23        0.52       52.98     50.40 o 
   1   5  23     4191.02     4163.46    179.64 o 
   2   5  23      283.46      243.06     55.80 o 
   3   5  23     3326.97     3284.27    110.94 o 
   4   5  23        8.18      -30.22     48.63 o 
   0   6  23        8.26      112.24     54.26 o 
   1   6  23       47.18       46.42     45.28 o 
   2   6  23       49.38       11.39     47.09 o 
   3   6  23       17.56       29.36     47.64 o 
   4   6  23      154.55      165.60     57.22 o 
   1   7  23     1645.43     1628.33     95.66 o 
   2   7  23       38.07      -15.39     46.01 o 
   3   7  23     2424.68     2534.10    106.44 o 
   4   7  23      313.50      240.81     63.62 o 
   0   8  23        1.19       -8.20     64.31 o 
   1   8  23     3718.57     3554.31    138.40 o 
   2   8  23        1.38       23.37     58.42 o 
   3   8  23     2289.78     2298.33    199.89 o 
   1   9  23      166.23      237.16     56.63 o 
   2   9  23       42.95       75.54     61.22 o 
   3   9  23      248.62      266.22     70.72 o 
   0  10  23       55.64        7.35     70.13 o 
   1  10  23     1482.88     1599.79     85.69 o 
   2  10  23        0.20        9.21     62.21 o 
   0   0  24     8699.74     8479.60    351.06 o 
   1   0  24     2067.04     2016.51    229.31 o 
   2   0  24       32.43      100.37     69.77 o 
   3   0  24      673.25      735.80    120.83 o 
   4   0  24     2282.99     2437.54    202.88 o 
   1   1  24       99.69      191.49     51.94 o 
   2   1  24     1929.13     1971.64     77.06 o 
   3   1  24      954.34     1156.63     66.86 o 
   4   1  24        0.07       31.50     42.63 o 
   0   2  24      654.50      715.87     98.00 o 
   1   2  24     1379.89     1283.22     72.18 o 
   2   2  24       59.95       96.03     44.52 o 
   3   2  24      285.43      324.55     48.63 o 
   4   2  24      491.36      662.07     65.35 o 
   1   3  24     2527.36     2458.64    104.16 o 
   2   3  24     3784.18     3865.53    110.49 o 
   3   3  24     2413.18     2464.32     95.41 o 
   4   3  24      253.17      354.10     57.92 o 
   0   4  24     2075.79     1680.11    113.00 o 
   1   4  24      605.20      688.01     59.25 o 
   2   4  24        0.15       -5.40     41.58 o 
   3   4  24      140.17      155.43     54.41 o 
   4   4  24     1206.42     1301.34     85.99 o 
   1   5  24      949.37     1199.03     71.05 o 
   2   5  24      327.37      371.43     61.37 o 
   3   5  24      325.09      386.97     72.49 o 
   0   6  24     1582.64     1386.21    184.61 o 
   1   6  24     3432.17     3229.85    108.72 o 
   2   6  24      130.92       78.04     50.29 o 
   3   6  24     1481.18     1483.33    109.29 o 
   1   7  24     1112.16     1174.45     98.46 o 
   2   7  24     1001.08     1174.97     85.04 o 
   3   7  24      736.67      878.02     80.34 o 
   0   8  24      513.52      516.63    205.27 o 
   1   8  24      185.64      340.10     70.36 o 
   2   8  24       11.94      -15.01     58.75 o 
   1   9  24     1943.99     1859.75    147.30 o 
   1   1  25        2.12      -60.81     43.36 o 
   2   1  25     5803.89     5800.26    194.62 o 
   3   1  25        1.47      -43.29     40.06 o 
   0   2  25     6695.94     6293.14    240.71 o 
   1   2  25       11.17        6.04     48.25 o 
   2   2  25       12.28       37.09     44.59 o 
   3   2  25       76.32       79.99     46.02 o 
   1   3  25      239.48      321.00     58.95 o 
   2   3  25      332.85      400.14     54.82 o 
   3   3  25        0.02       75.10     47.31 o 
   0   4  25     4095.14     3846.37    193.47 o 
   1   4  25       74.98       32.67     50.15 o 
   2   4  25      594.38      691.05     71.90 o 
   3   4  25      276.15      175.39     58.43 o 
   1   5  25      112.49       92.64     62.54 o 
   2   5  25     4535.60     4622.22    133.24 o 
   0   6  25       16.59      -36.50     84.71 o 
   1   6  25        0.21       65.61     50.23 o 
   2   6  25        4.35       45.02     51.26 o 
   1   7  25      120.73       76.61     62.27 o 
   0   0  26      282.49      159.13    118.62 o 
   1   0  26     2739.38     2433.10    135.98 o 
   2   0  26       21.48        9.41     69.41 o 
   1   1  26      128.51      109.71     51.70 o 
   2   1  26       24.29       83.83     60.48 o 
   0   2  26      231.31      527.73     92.71 o 
   1   2  26      826.64      898.44     77.67 o 
   2   2  26       66.20       32.61     53.94 o 
   1   3  26     1498.54     1445.63     97.73 o 
   0   4  26      131.64      191.35    110.89 o 
   1   4  26      385.63      419.75     64.41 o 
                                                 
